# Supplementary material for: Estimating the severity distribution of disease in South Korea using EQ-5D-3L: a cross-sectional study
Source: BMC Public Health. 2016 Mar 8;16:234. doi: 10.1186/s12889-016-2904-5 (PMC4782385; doi:10.1186/s12889-016-2904-5)
Supplement: Additional file 1: — Availability of data and materials. (XLSX 204 kb) [file 12889_2016_2904_MOESM1_ESM.xlsx]

## Sheet: Column_A,B,C형
NAME	LABEL	비고
ID
TYPE	설문 유형
1	A
2	B
3	C
4	D
5	E
6	F
7	G
8	H
9	I
10	J
11	K
12	L
SQ1	귀하의 성별은 무엇입니까?
1	남자
2	여자
SQ2	실례지만, 귀하의 연세는 올해 만으로 어떻게 되십니까? - 나이(만)
RSQ2	실례지만, 귀하의 연세는 올해 만으로 어떻게 되십니까? - 연령
1	19-29 세
2	30-39 세
3	40-49 세
4	50~59세
5	60세 이상
SQ3	귀하께서 현재 거주하시는 곳은 어디입니까?
1	서울
2	인천
3	경기
4	그 외 지역
SQ4	귀하의 최종 학력은 어떻게 되십니까?(중퇴는 졸업에 포함되지 않습니다)
1	초등학교 졸업 이하
2	중학교 졸업
3	고등학교 졸업
4	2, 3년제 대학 졸업
5	4년제 대학교 재학/휴학 등 졸업 전
6	4년제 대학교 졸업 이상
A11	[EQ-5D-3L] 아래의 각 문항에서, 오늘 당신의 건강상태를 가장 잘 설명해주는 하나의 항목에 표시해 주십시오. - 운동능력
1	나는 걷는데 지장이 없다
2	나는 걷는데 다소 지장이 있다
3	나는 종일 누워있어야 한다
A12	[EQ-5D-3L] 아래의 각 문항에서, 오늘 당신의 건강상태를 가장 잘 설명해주는 하나의 항목에 표시해 주십시오. - 자기 관리
1	나는 목욕을 하거나 옷을 입는데 지장이 없다
2	나는 혼자 목욕을 하거나 옷을 입는데 다소 지장이 있다
3	나는 혼자 목욕을 하거나 옷을 입을 수가 없다
A13	[EQ-5D-3L] 아래의 각 문항에서, 오늘 당신의 건강상태를 가장 잘 설명해주는 하나의 항목에 표시해 주십시오. - 일상 활동 (예. 일, 공부, 가사일, 가족 또는 여가 활동)
1	나는 일상 활동을 하는데 지장이 없다
2	나는 일상 활동을 하는데 다소 지장이 있다
3	나는 일상 활동을 할 수가 없다
A14	[EQ-5D-3L] 아래의 각 문항에서, 오늘 당신의 건강상태를 가장 잘 설명해주는 하나의 항목에 표시해 주십시오. - 통증/불편
1	나는 통증이나 불편감이 없다
2	나는 다소 통증이나 불편감이 있다
3	나는 매우 심한 통증이나 불편감이 있다
A15	[EQ-5D-3L] 아래의 각 문항에서, 오늘 당신의 건강상태를 가장 잘 설명해주는 하나의 항목에 표시해 주십시오. - 불안/우울
1	나는 불안하거나 우울하지 않다
2	나는 다소 불안하거나 우울하다
3	나는 매우 심하게 불안하거나 우울하다
A16	[VAS] 오늘 귀하의 건강상태를 측정합니다. 옆에 그려진 눈금자에는 0에서 100까지의 숫자가 표시되어 있습니다. 100은 상상할 수 있는 최고의 건강상태를 의미하고, 0은 상상할 수 있는 최저의 건강상태를 의미합니다. 눈금자 상에 오늘 귀하의 건강상태를 ×로 표시해 주십시오. 이제, 눈금자 상에 표시하신 숫자를 아래 박스에 기입해 주십시오. - 오늘의 건강상태
A19	[SF-12] 전반적으로 귀하의 건강상태는 어떠합니까?
1	최고로 좋다
2	아주 좋다
3	좋다
4	조금 나쁘다
5	나쁘다
A20	[SF-12] 다음 문항들은 귀하가 평상시 하는 활동에 관한 것입니다. 귀하의 건강상태 때문에 이러한 일상적인 활동을 하는 데 제한을 받습니까? 만약 그렇다면, 어느 정도 제한을 받습니까? - 다소 힘든 활동 (예: 탁자 옮기기, 비로 방 쓸기, 한두 시간 산보하기, 자전거 타기)
1	예, 제한을 많이 받는다
2	예, 제한을 조금 받는다
3	아니오, 제한을 전혀 받지 않는다
A21	[SF-12] 다음 문항들은 귀하가 평상시 하는 활동에 관한 것입니다. 귀하의 건강상태 때문에 이러한 일상적인 활동을 하는 데 제한을 받습니까? 만약 그렇다면, 어느 정도 제한을 받습니까? - 계단으로 여러 층 걸어 올라가는 것
1	예, 제한을 많이 받는다
2	예, 제한을 조금 받는다
3	아니오, 제한을 전혀 받지 않는다
A22	[SF-12] 지난 4주 동안에, 귀하의 신체적인 건강때문에 귀하의 일이나 일상적인 활동을 하는 데 다음과 같은 문제가 얼마나 자주 있었습니까? - 원하는 것보다 적은 양의 일을 했다
1	항상 그랬다
2	대부분 그랬다
3	때때로 그랬다
4	드물게 그랬다
5	전혀 그렇지 않았다
A23	[SF-12] 지난 4주 동안에, 귀하의 신체적인 건강때문에 귀하의 일이나 일상적인 활동을 하는 데 다음과 같은 문제가 얼마나 자주 있었습니까? - 일이나 다른 일상적인 활동 중에서 할 수 없는 것이 있었다
1	항상 그랬다
2	대부분 그랬다
3	때때로 그랬다
4	드물게 그랬다
5	전혀 그렇지 않았다
A24	[SF-12] 지난 4주 동안에, 정서적인 문제(예: 기분이 좋지 않거나 불안을 느끼는 것) 때문에 귀하의 일이나 일상적인 활동을 하는 데 다음과 같은 문제가 얼마나 자주 있었습니까? - 원하는 것보다 적은 양의 일을 했다
1	항상 그랬다
2	대부분 그랬다
3	때때로 그랬다
4	드물게 그랬다
5	전혀 그렇지 않았다
A25	[SF-12] 지난 4주 동안에, 정서적인 문제(예: 기분이 좋지 않거나 불안을 느끼는 것) 때문에 귀하의 일이나 일상적인 활동을 하는 데 다음과 같은 문제가 얼마나 자주 있었습니까? - 일이나 다른 일상적인 활동을 하는 데 평소처럼 주의를 기울이지 못했다
1	항상 그랬다
2	대부분 그랬다
3	때때로 그랬다
4	드물게 그랬다
5	전혀 그렇지 않았다
A26	[SF-12] 지난 4주 동안에, 귀하는 몸의 통증 때문에 정상적인 일(집 밖의 일과 집안 일을 포함해서)을 하는 데 얼마나 지장이 있었습니까?
1	전혀 없었다
2	약간 있었다
3	어느 정도 있었다
4	많이 있었다
5	대단히 극심했었다
A27	[SF-12] 아래의 질문들은 지난 4주 동안 귀하가 어떻게 느꼈고, 또 어떻게 지냈는지에 대한 설문입니다. 아래의 각 항목에 대하여, 귀하가 느꼈던 것과 가장 가까운 번호에 답해 주십시오. 지난 4주 동안에, 얼마나 자주 - - 귀하는 차분하고 평온하다고 느끼셨습니까?
1	항상 그랬다
2	대부분 그랬다
3	때때로 그랬다
4	드물게 그랬다
5	전혀 그렇지 않았다
A28	[SF-12] 아래의 질문들은 지난 4주 동안 귀하가 어떻게 느꼈고, 또 어떻게 지냈는지에 대한 설문입니다. 아래의 각 항목에 대하여, 귀하가 느꼈던 것과 가장 가까운 번호에 답해 주십시오. 지난 4주 동안에, 얼마나 자주 - - 귀하는 활력이 넘쳤습니까?
1	항상 그랬다
2	대부분 그랬다
3	때때로 그랬다
4	드물게 그랬다
5	전혀 그렇지 않았다
A29	[SF-12] 아래의 질문들은 지난 4주 동안 귀하가 어떻게 느꼈고, 또 어떻게 지냈는지에 대한 설문입니다. 아래의 각 항목에 대하여, 귀하가 느꼈던 것과 가장 가까운 번호에 답해 주십시오. 지난 4주 동안에, 얼마나 자주 - - 귀하는 마음이 많이 상하고 우울했었습니까?
1	항상 그랬다
2	대부분 그랬다
3	때때로 그랬다
4	드물게 그랬다
5	전혀 그렇지 않았다
A30	[SF-12] 지난 4주 동안에, 귀하의 신체적인 건강 문제 혹은 정서적인 문제로 인하여, 귀하의 사회 활동(예: 친구나 친지 방문하는 것)에 얼마나 자주 지장이 있었습니까?
1	항상 그랬다
2	대부분 그랬다
3	때때로 그랬다
4	드물게 그랬다
5	전혀 그렇지 않았다
H1_1	오늘 귀하의 건강상태는 다음과 같다고 가정하고 응답해 주시기 바랍니다.	전 유형
52	한 달에 한 번 정도 쌕쌕거리고 기침이 나며, 이것이 일상생활에 어려움을 초래하지 않음.
55	격렬한 신체 활동 후 기침이 나고 숨이 차지만, 먼 거리를 걸을 수 있고, 계단을 오를 수 있음.
58	최근의 사건을 기억하는 데에 약간의 어려움이 있음. 집중하고, 결정 및 계획을 하는 데에 어려움이 있음.
A31	[EQ-5D-3L] 아래의 각 문항에서, 오늘 당신의 건강상태를 가장 잘 설명해주는 하나의 항목에 표시해 주십시오. - 운동능력
1	나는 걷는데 지장이 없다
2	나는 걷는데 다소 지장이 있다
3	나는 종일 누워있어야 한다
A32	[EQ-5D-3L] 아래의 각 문항에서, 오늘 당신의 건강상태를 가장 잘 설명해주는 하나의 항목에 표시해 주십시오. - 자기 관리
1	나는 목욕을 하거나 옷을 입는데 지장이 없다
2	나는 혼자 목욕을 하거나 옷을 입는데 다소 지장이 있다
3	나는 혼자 목욕을 하거나 옷을 입을 수가 없다
A33	[EQ-5D-3L] 아래의 각 문항에서, 오늘 당신의 건강상태를 가장 잘 설명해주는 하나의 항목에 표시해 주십시오. - 일상 활동 (예. 일, 공부, 가사일, 가족 또는 여가 활동)
1	나는 일상 활동을 하는데 지장이 없다
2	나는 일상 활동을 하는데 다소 지장이 있다
3	나는 일상 활동을 할 수가 없다
A34	[EQ-5D-3L] 아래의 각 문항에서, 오늘 당신의 건강상태를 가장 잘 설명해주는 하나의 항목에 표시해 주십시오. - 통증/불편
1	나는 통증이나 불편감이 없다
2	나는 다소 통증이나 불편감이 있다
3	나는 매우 심한 통증이나 불편감이 있다
A35	[EQ-5D-3L] 아래의 각 문항에서, 오늘 당신의 건강상태를 가장 잘 설명해주는 하나의 항목에 표시해 주십시오. - 불안/우울
1	나는 불안하거나 우울하지 않다
2	나는 다소 불안하거나 우울하다
3	나는 매우 심하게 불안하거나 우울하다
A36	[VAS] 오늘 귀하의 건강상태를 측정합니다. 옆에 그려진 눈금자에는 0에서 100까지의 숫자가 표시되어 있습니다. 100은 상상할 수 있는 최고의 건강상태를 의미하고, 0은 상상할 수 있는 최저의 건강상태를 의미합니다. 눈금자 상에 오늘 귀하의 건강상태를 ×로 표시해 주십시오. 이제, 눈금자 상에 표시하신 숫자를 아래 박스에 기입해 주십시오. - 오늘의 건강상태
A39	[SF-12] 전반적으로 귀하의 건강상태는 어떠합니까?
1	최고로 좋다
2	아주 좋다
3	좋다
4	조금 나쁘다
5	나쁘다
A40	[SF-12] 다음 문항들은 귀하가 평상시 하는 활동에 관한 것입니다. 귀하의 건강상태 때문에 이러한 일상적인 활동을 하는 데 제한을 받습니까? 만약 그렇다면, 어느 정도 제한을 받습니까? - 다소 힘든 활동 (예: 탁자 옮기기, 비로 방 쓸기, 한두 시간 산보하기, 자전거 타기)
1	예, 제한을 많이 받는다
2	예, 제한을 조금 받는다
3	아니오, 제한을 전혀 받지 않는다
A41	[SF-12] 다음 문항들은 귀하가 평상시 하는 활동에 관한 것입니다. 귀하의 건강상태 때문에 이러한 일상적인 활동을 하는 데 제한을 받습니까? 만약 그렇다면, 어느 정도 제한을 받습니까? - 계단으로 여러 층 걸어 올라가는 것
1	예, 제한을 많이 받는다
2	예, 제한을 조금 받는다
3	아니오, 제한을 전혀 받지 않는다
A42	[SF-12] 지난 4주 동안에, 귀하의 신체적인 건강때문에 귀하의 일이나 일상적인 활동을 하는 데 다음과 같은 문제가 얼마나 자주 있었습니까? - 원하는 것보다 적은 양의 일을 했다
1	항상 그랬다
2	대부분 그랬다
3	때때로 그랬다
4	드물게 그랬다
5	전혀 그렇지 않았다
A43	[SF-12] 지난 4주 동안에, 귀하의 신체적인 건강때문에 귀하의 일이나 일상적인 활동을 하는 데 다음과 같은 문제가 얼마나 자주 있었습니까? - 일이나 다른 일상적인 활동 중에서 할 수 없는 것이 있었다
1	항상 그랬다
2	대부분 그랬다
3	때때로 그랬다
4	드물게 그랬다
5	전혀 그렇지 않았다
A44	[SF-12] 지난 4주 동안에, 정서적인 문제(예: 기분이 좋지 않거나 불안을 느끼는 것) 때문에 귀하의 일이나 일상적인 활동을 하는 데 다음과 같은 문제가 얼마나 자주 있었습니까? - 원하는 것보다 적은 양의 일을 했다
1	항상 그랬다
2	대부분 그랬다
3	때때로 그랬다
4	드물게 그랬다
5	전혀 그렇지 않았다
A45	[SF-12] 지난 4주 동안에, 정서적인 문제(예: 기분이 좋지 않거나 불안을 느끼는 것) 때문에 귀하의 일이나 일상적인 활동을 하는 데 다음과 같은 문제가 얼마나 자주 있었습니까? - 일이나 다른 일상적인 활동을 하는 데 평소처럼 주의를 기울이지 못했다
1	항상 그랬다
2	대부분 그랬다
3	때때로 그랬다
4	드물게 그랬다
5	전혀 그렇지 않았다
A46	[SF-12] 지난 4주 동안에, 귀하는 몸의 통증 때문에 정상적인 일(집 밖의 일과 집안 일을 포함해서)을 하는 데 얼마나 지장이 있었습니까?
1	전혀 없었다
2	약간 있었다
3	어느 정도 있었다
4	많이 있었다
5	대단히 극심했었다
A47	[SF-12] 아래의 질문들은 지난 4주 동안 귀하가 어떻게 느꼈고, 또 어떻게 지냈는지에 대한 설문입니다. 아래의 각 항목에 대하여, 귀하가 느꼈던 것과 가장 가까운 번호에 답해 주십시오. 지난 4주 동안에, 얼마나 자주 - - 귀하는 차분하고 평온하다고 느끼셨습니까?
1	항상 그랬다
2	대부분 그랬다
3	때때로 그랬다
4	드물게 그랬다
5	전혀 그렇지 않았다
A48	[SF-12] 아래의 질문들은 지난 4주 동안 귀하가 어떻게 느꼈고, 또 어떻게 지냈는지에 대한 설문입니다. 아래의 각 항목에 대하여, 귀하가 느꼈던 것과 가장 가까운 번호에 답해 주십시오. 지난 4주 동안에, 얼마나 자주 - - 귀하는 활력이 넘쳤습니까?
1	항상 그랬다
2	대부분 그랬다
3	때때로 그랬다
4	드물게 그랬다
5	전혀 그렇지 않았다
A49	[SF-12] 아래의 질문들은 지난 4주 동안 귀하가 어떻게 느꼈고, 또 어떻게 지냈는지에 대한 설문입니다. 아래의 각 항목에 대하여, 귀하가 느꼈던 것과 가장 가까운 번호에 답해 주십시오. 지난 4주 동안에, 얼마나 자주 - - 귀하는 마음이 많이 상하고 우울했었습니까?
1	항상 그랬다
2	대부분 그랬다
3	때때로 그랬다
4	드물게 그랬다
5	전혀 그렇지 않았다
A50	[SF-12] 지난 4주 동안에, 귀하의 신체적인 건강 문제 혹은 정서적인 문제로 인하여, 귀하의 사회 활동(예: 친구나 친지 방문하는 것)에 얼마나 자주 지장이 있었습니까?
1	항상 그랬다
2	대부분 그랬다
3	때때로 그랬다
4	드물게 그랬다
5	전혀 그렇지 않았다
H1_2	오늘 귀하의 건강상태는 다음과 같다고 가정하고 응답해 주시기 바랍니다.	전 유형
53	한 달에 한 번 정도 쌕쌕거리고 기침이 나며, 이것이 일상생활에 어려움을 초래함.
56	가벼운 신체 활동 후에도 기침이 나고 쌕쌕거리며 숨이 참. 이 사람은 피로를 느끼고, 짧은 거리만 걸을 수 있거나 몇 개의 계단만 오를 수 있음.
59	기억력 문제가 있고 혼란스러워하고, 방향감이 떨어지며, 가끔은 실제가 아닌 소리가 들리고, 몇몇 일상생활에서는 도움이 필요함.
A51	[EQ-5D-3L] 아래의 각 문항에서, 오늘 당신의 건강상태를 가장 잘 설명해주는 하나의 항목에 표시해 주십시오. - 운동능력
1	나는 걷는데 지장이 없다
2	나는 걷는데 다소 지장이 있다
3	나는 종일 누워있어야 한다
A52	[EQ-5D-3L] 아래의 각 문항에서, 오늘 당신의 건강상태를 가장 잘 설명해주는 하나의 항목에 표시해 주십시오. - 자기 관리
1	나는 목욕을 하거나 옷을 입는데 지장이 없다
2	나는 혼자 목욕을 하거나 옷을 입는데 다소 지장이 있다
3	나는 혼자 목욕을 하거나 옷을 입을 수가 없다
A53	[EQ-5D-3L] 아래의 각 문항에서, 오늘 당신의 건강상태를 가장 잘 설명해주는 하나의 항목에 표시해 주십시오. - 일상 활동 (예. 일, 공부, 가사일, 가족 또는 여가 활동)
1	나는 일상 활동을 하는데 지장이 없다
2	나는 일상 활동을 하는데 다소 지장이 있다
3	나는 일상 활동을 할 수가 없다
A54	[EQ-5D-3L] 아래의 각 문항에서, 오늘 당신의 건강상태를 가장 잘 설명해주는 하나의 항목에 표시해 주십시오. - 통증/불편
1	나는 통증이나 불편감이 없다
2	나는 다소 통증이나 불편감이 있다
3	나는 매우 심한 통증이나 불편감이 있다
A55	[EQ-5D-3L] 아래의 각 문항에서, 오늘 당신의 건강상태를 가장 잘 설명해주는 하나의 항목에 표시해 주십시오. - 불안/우울
1	나는 불안하거나 우울하지 않다
2	나는 다소 불안하거나 우울하다
3	나는 매우 심하게 불안하거나 우울하다
A56	[VAS] 오늘 귀하의 건강상태를 측정합니다. 옆에 그려진 눈금자에는 0에서 100까지의 숫자가 표시되어 있습니다. 100은 상상할 수 있는 최고의 건강상태를 의미하고, 0은 상상할 수 있는 최저의 건강상태를 의미합니다. 눈금자 상에 오늘 귀하의 건강상태를 ×로 표시해 주십시오. 이제, 눈금자 상에 표시하신 숫자를 아래 박스에 기입해 주십시오. - 오늘의 건강상태
A59	[SF-12] 전반적으로 귀하의 건강상태는 어떠합니까?
1	최고로 좋다
2	아주 좋다
3	좋다
4	조금 나쁘다
5	나쁘다
A60	[SF-12] 다음 문항들은 귀하가 평상시 하는 활동에 관한 것입니다. 귀하의 건강상태 때문에 이러한 일상적인 활동을 하는 데 제한을 받습니까? 만약 그렇다면, 어느 정도 제한을 받습니까? - 다소 힘든 활동 (예: 탁자 옮기기, 비로 방 쓸기, 한두 시간 산보하기, 자전거 타기)
1	예, 제한을 많이 받는다
2	예, 제한을 조금 받는다
3	아니오, 제한을 전혀 받지 않는다
A61	[SF-12] 다음 문항들은 귀하가 평상시 하는 활동에 관한 것입니다. 귀하의 건강상태 때문에 이러한 일상적인 활동을 하는 데 제한을 받습니까? 만약 그렇다면, 어느 정도 제한을 받습니까? - 계단으로 여러 층 걸어 올라가는 것
1	예, 제한을 많이 받는다
2	예, 제한을 조금 받는다
3	아니오, 제한을 전혀 받지 않는다
A62	[SF-12] 지난 4주 동안에, 귀하의 신체적인 건강때문에 귀하의 일이나 일상적인 활동을 하는 데 다음과 같은 문제가 얼마나 자주 있었습니까? - 원하는 것보다 적은 양의 일을 했다
1	항상 그랬다
2	대부분 그랬다
3	때때로 그랬다
4	드물게 그랬다
5	전혀 그렇지 않았다
A63	[SF-12] 지난 4주 동안에, 귀하의 신체적인 건강때문에 귀하의 일이나 일상적인 활동을 하는 데 다음과 같은 문제가 얼마나 자주 있었습니까? - 일이나 다른 일상적인 활동 중에서 할 수 없는 것이 있었다
1	항상 그랬다
2	대부분 그랬다
3	때때로 그랬다
4	드물게 그랬다
5	전혀 그렇지 않았다
A64	[SF-12] 지난 4주 동안에, 정서적인 문제(예: 기분이 좋지 않거나 불안을 느끼는 것) 때문에 귀하의 일이나 일상적인 활동을 하는 데 다음과 같은 문제가 얼마나 자주 있었습니까? - 원하는 것보다 적은 양의 일을 했다
1	항상 그랬다
2	대부분 그랬다
3	때때로 그랬다
4	드물게 그랬다
5	전혀 그렇지 않았다
A65	[SF-12] 지난 4주 동안에, 정서적인 문제(예: 기분이 좋지 않거나 불안을 느끼는 것) 때문에 귀하의 일이나 일상적인 활동을 하는 데 다음과 같은 문제가 얼마나 자주 있었습니까? - 일이나 다른 일상적인 활동을 하는 데 평소처럼 주의를 기울이지 못했다
1	항상 그랬다
2	대부분 그랬다
3	때때로 그랬다
4	드물게 그랬다
5	전혀 그렇지 않았다
A66	[SF-12] 지난 4주 동안에, 귀하는 몸의 통증 때문에 정상적인 일(집 밖의 일과 집안 일을 포함해서)을 하는 데 얼마나 지장이 있었습니까?
1	전혀 없었다
2	약간 있었다
3	어느 정도 있었다
4	많이 있었다
5	대단히 극심했었다
A67	[SF-12] 아래의 질문들은 지난 4주 동안 귀하가 어떻게 느꼈고, 또 어떻게 지냈는지에 대한 설문입니다. 아래의 각 항목에 대하여, 귀하가 느꼈던 것과 가장 가까운 번호에 답해 주십시오. 지난 4주 동안에, 얼마나 자주 - - 귀하는 차분하고 평온하다고 느끼셨습니까?
1	항상 그랬다
2	대부분 그랬다
3	때때로 그랬다
4	드물게 그랬다
5	전혀 그렇지 않았다
A68	[SF-12] 아래의 질문들은 지난 4주 동안 귀하가 어떻게 느꼈고, 또 어떻게 지냈는지에 대한 설문입니다. 아래의 각 항목에 대하여, 귀하가 느꼈던 것과 가장 가까운 번호에 답해 주십시오. 지난 4주 동안에, 얼마나 자주 - - 귀하는 활력이 넘쳤습니까?
1	항상 그랬다
2	대부분 그랬다
3	때때로 그랬다
4	드물게 그랬다
5	전혀 그렇지 않았다
A69	[SF-12] 아래의 질문들은 지난 4주 동안 귀하가 어떻게 느꼈고, 또 어떻게 지냈는지에 대한 설문입니다. 아래의 각 항목에 대하여, 귀하가 느꼈던 것과 가장 가까운 번호에 답해 주십시오. 지난 4주 동안에, 얼마나 자주 - - 귀하는 마음이 많이 상하고 우울했었습니까?
1	항상 그랬다
2	대부분 그랬다
3	때때로 그랬다
4	드물게 그랬다
5	전혀 그렇지 않았다
A70	[SF-12] 지난 4주 동안에, 귀하의 신체적인 건강 문제 혹은 정서적인 문제로 인하여, 귀하의 사회 활동(예: 친구나 친지 방문하는 것)에 얼마나 자주 지장이 있었습니까?
1	항상 그랬다
2	대부분 그랬다
3	때때로 그랬다
4	드물게 그랬다
5	전혀 그렇지 않았다
H1_3	오늘 귀하의 건강상태는 다음과 같다고 가정하고 응답해 주시기 바랍니다.	전 유형
54	한 주에 두 번 이상 쌕쌕거리고 기침이 나며 숨이 차고, 이것이 일상생활에 어려움을 초래하며, 때때로 밤중에 잠을 깨게 됨.
57	항상 기침이 나고 쌕쌕거리며 숨이 참. 이 사람은 짧은 거리를 걷거나 계단을 조금 오를 때에도 큰 어려움이 있고, 휴식할 때에 피로를 느끼며, 불안함.
60	기억력이 완전히 상실되고, 가까운 가족을 알아볼 수 없으며, 모든 일상생활에서 도움이 필요함.
A71	[EQ-5D-3L] 아래의 각 문항에서, 오늘 당신의 건강상태를 가장 잘 설명해주는 하나의 항목에 표시해 주십시오. - 운동능력
1	나는 걷는데 지장이 없다
2	나는 걷는데 다소 지장이 있다
3	나는 종일 누워있어야 한다
A72	[EQ-5D-3L] 아래의 각 문항에서, 오늘 당신의 건강상태를 가장 잘 설명해주는 하나의 항목에 표시해 주십시오. - 자기 관리
1	나는 목욕을 하거나 옷을 입는데 지장이 없다
2	나는 혼자 목욕을 하거나 옷을 입는데 다소 지장이 있다
3	나는 혼자 목욕을 하거나 옷을 입을 수가 없다
A73	[EQ-5D-3L] 아래의 각 문항에서, 오늘 당신의 건강상태를 가장 잘 설명해주는 하나의 항목에 표시해 주십시오. - 일상 활동 (예. 일, 공부, 가사일, 가족 또는 여가 활동)
1	나는 일상 활동을 하는데 지장이 없다
2	나는 일상 활동을 하는데 다소 지장이 있다
3	나는 일상 활동을 할 수가 없다
A74	[EQ-5D-3L] 아래의 각 문항에서, 오늘 당신의 건강상태를 가장 잘 설명해주는 하나의 항목에 표시해 주십시오. - 통증/불편
1	나는 통증이나 불편감이 없다
2	나는 다소 통증이나 불편감이 있다
3	나는 매우 심한 통증이나 불편감이 있다
A75	[EQ-5D-3L] 아래의 각 문항에서, 오늘 당신의 건강상태를 가장 잘 설명해주는 하나의 항목에 표시해 주십시오. - 불안/우울
1	나는 불안하거나 우울하지 않다
2	나는 다소 불안하거나 우울하다
3	나는 매우 심하게 불안하거나 우울하다
A76	[VAS] 오늘 귀하의 건강상태를 측정합니다. 옆에 그려진 눈금자에는 0에서 100까지의 숫자가 표시되어 있습니다. 100은 상상할 수 있는 최고의 건강상태를 의미하고, 0은 상상할 수 있는 최저의 건강상태를 의미합니다. 눈금자 상에 오늘 귀하의 건강상태를 ×로 표시해 주십시오. 이제, 눈금자 상에 표시하신 숫자를 아래 박스에 기입해 주십시오. - 오늘의 건강상태
B6	[SF-12] 전반적으로 귀하의 건강상태는 어떠합니까?
1	최고로 좋다
2	아주 좋다
3	좋다
4	조금 나쁘다
5	나쁘다
B7	[SF-12] 다음 문항들은 귀하가 평상시 하는 활동에 관한 것입니다. 귀하의 건강상태 때문에 이러한 일상적인 활동을 하는 데 제한을 받습니까? 만약 그렇다면, 어느 정도 제한을 받습니까? - 다소 힘든 활동 (예: 탁자 옮기기, 비로 방 쓸기, 한두 시간 산보하기, 자전거 타기)
1	예, 제한을 많이 받는다
2	예, 제한을 조금 받는다
3	아니오, 제한을 전혀 받지 않는다
B8	[SF-12] 다음 문항들은 귀하가 평상시 하는 활동에 관한 것입니다. 귀하의 건강상태 때문에 이러한 일상적인 활동을 하는 데 제한을 받습니까? 만약 그렇다면, 어느 정도 제한을 받습니까? - 계단으로 여러 층 걸어 올라가는 것
1	예, 제한을 많이 받는다
2	예, 제한을 조금 받는다
3	아니오, 제한을 전혀 받지 않는다
B9	[SF-12] 지난 4주 동안에, 귀하의 신체적인 건강때문에 귀하의 일이나 일상적인 활동을 하는 데 다음과 같은 문제가 얼마나 자주 있었습니까? - 원하는 것보다 적은 양의 일을 했다
1	항상 그랬다
2	대부분 그랬다
3	때때로 그랬다
4	드물게 그랬다
5	전혀 그렇지 않았다
B10	[SF-12] 지난 4주 동안에, 귀하의 신체적인 건강때문에 귀하의 일이나 일상적인 활동을 하는 데 다음과 같은 문제가 얼마나 자주 있었습니까? - 일이나 다른 일상적인 활동 중에서 할 수 없는 것이 있었다
1	항상 그랬다
2	대부분 그랬다
3	때때로 그랬다
4	드물게 그랬다
5	전혀 그렇지 않았다
B11	[SF-12] 지난 4주 동안에, 정서적인 문제(예: 기분이 좋지 않거나 불안을 느끼는 것) 때문에 귀하의 일이나 일상적인 활동을 하는 데 다음과 같은 문제가 얼마나 자주 있었습니까? - 원하는 것보다 적은 양의 일을 했다
1	항상 그랬다
2	대부분 그랬다
3	때때로 그랬다
4	드물게 그랬다
5	전혀 그렇지 않았다
B12	[SF-12] 지난 4주 동안에, 정서적인 문제(예: 기분이 좋지 않거나 불안을 느끼는 것) 때문에 귀하의 일이나 일상적인 활동을 하는 데 다음과 같은 문제가 얼마나 자주 있었습니까? - 일이나 다른 일상적인 활동을 하는 데 평소처럼 주의를 기울이지 못했다
1	항상 그랬다
2	대부분 그랬다
3	때때로 그랬다
4	드물게 그랬다
5	전혀 그렇지 않았다
B13	[SF-12] 지난 4주 동안에, 귀하는 몸의 통증 때문에 정상적인 일(집 밖의 일과 집안 일을 포함해서)을 하는 데 얼마나 지장이 있었습니까?
1	전혀 없었다
2	약간 있었다
3	어느 정도 있었다
4	많이 있었다
5	대단히 극심했었다
B14	[SF-12] 아래의 질문들은 지난 4주 동안 귀하가 어떻게 느꼈고, 또 어떻게 지냈는지에 대한 설문입니다. 아래의 각 항목에 대하여, 귀하가 느꼈던 것과 가장 가까운 번호에 답해 주십시오. 지난 4주 동안에, 얼마나 자주 - - 귀하는 차분하고 평온하다고 느끼셨습니까?
1	항상 그랬다
2	대부분 그랬다
3	때때로 그랬다
4	드물게 그랬다
5	전혀 그렇지 않았다
B15	[SF-12] 아래의 질문들은 지난 4주 동안 귀하가 어떻게 느꼈고, 또 어떻게 지냈는지에 대한 설문입니다. 아래의 각 항목에 대하여, 귀하가 느꼈던 것과 가장 가까운 번호에 답해 주십시오. 지난 4주 동안에, 얼마나 자주 - - 귀하는 활력이 넘쳤습니까?
1	항상 그랬다
2	대부분 그랬다
3	때때로 그랬다
4	드물게 그랬다
5	전혀 그렇지 않았다
B16	[SF-12] 아래의 질문들은 지난 4주 동안 귀하가 어떻게 느꼈고, 또 어떻게 지냈는지에 대한 설문입니다. 아래의 각 항목에 대하여, 귀하가 느꼈던 것과 가장 가까운 번호에 답해 주십시오. 지난 4주 동안에, 얼마나 자주 - - 귀하는 마음이 많이 상하고 우울했었습니까?
1	항상 그랬다
2	대부분 그랬다
3	때때로 그랬다
4	드물게 그랬다
5	전혀 그렇지 않았다
B17	[SF-12] 지난 4주 동안에, 귀하의 신체적인 건강 문제 혹은 정서적인 문제로 인하여, 귀하의 사회 활동(예: 친구나 친지 방문하는 것)에 얼마나 자주 지장이 있었습니까?
1	항상 그랬다
2	대부분 그랬다
3	때때로 그랬다
4	드물게 그랬다
5	전혀 그렇지 않았다
H2_1	오늘 귀하의 건강상태는 다음과 같다고 가정하고 응답해 주시기 바랍니다.	전 유형
34	움직이는 데에 약간의 어려움이 있고, 한 손에서 약간의 쇠약감이 있지만, 도움 없이 걸을 수 있음.
103	시끄러운 환경에서 대화에 귀 기울이는 데에 어려움이 있지만, 다른 듣기 문제는 없음.
108	시끄러운 환경에서 대화에 귀 기울이는 데에 큰 어려움이 있고, 거의 매일 5분 이상 귀에서 소리가 남.
B18	[EQ-5D-3L] 아래의 각 문항에서, 오늘 당신의 건강상태를 가장 잘 설명해주는 하나의 항목에 표시해 주십시오. - 운동능력
1	나는 걷는데 지장이 없다
2	나는 걷는데 다소 지장이 있다
3	나는 종일 누워있어야 한다
B19	[EQ-5D-3L] 아래의 각 문항에서, 오늘 당신의 건강상태를 가장 잘 설명해주는 하나의 항목에 표시해 주십시오. - 자기 관리
1	나는 목욕을 하거나 옷을 입는데 지장이 없다
2	나는 혼자 목욕을 하거나 옷을 입는데 다소 지장이 있다
3	나는 혼자 목욕을 하거나 옷을 입을 수가 없다
B20	[EQ-5D-3L] 아래의 각 문항에서, 오늘 당신의 건강상태를 가장 잘 설명해주는 하나의 항목에 표시해 주십시오. - 일상 활동 (예. 일, 공부, 가사일, 가족 또는 여가 활동)
1	나는 일상 활동을 하는데 지장이 없다
2	나는 일상 활동을 하는데 다소 지장이 있다
3	나는 일상 활동을 할 수가 없다
B21	[EQ-5D-3L] 아래의 각 문항에서, 오늘 당신의 건강상태를 가장 잘 설명해주는 하나의 항목에 표시해 주십시오. - 통증/불편
1	나는 통증이나 불편감이 없다
2	나는 다소 통증이나 불편감이 있다
3	나는 매우 심한 통증이나 불편감이 있다
B22	[EQ-5D-3L] 아래의 각 문항에서, 오늘 당신의 건강상태를 가장 잘 설명해주는 하나의 항목에 표시해 주십시오. - 불안/우울
1	나는 불안하거나 우울하지 않다
2	나는 다소 불안하거나 우울하다
3	나는 매우 심하게 불안하거나 우울하다
B23	[VAS] 오늘 귀하의 건강상태를 측정합니다. 옆에 그려진 눈금자에는 0에서 100까지의 숫자가 표시되어 있습니다. 100은 상상할 수 있는 최고의 건강상태를 의미하고, 0은 상상할 수 있는 최저의 건강상태를 의미합니다. 눈금자 상에 오늘 귀하의 건강상태를 ×로 표시해 주십시오. 이제, 눈금자 상에 표시하신 숫자를 아래 박스에 기입해 주십시오. - 오늘의 건강상태
B26	[SF-12] 전반적으로 귀하의 건강상태는 어떠합니까?
1	최고로 좋다
2	아주 좋다
3	좋다
4	조금 나쁘다
5	나쁘다
B27	[SF-12] 다음 문항들은 귀하가 평상시 하는 활동에 관한 것입니다. 귀하의 건강상태 때문에 이러한 일상적인 활동을 하는 데 제한을 받습니까? 만약 그렇다면, 어느 정도 제한을 받습니까? - 다소 힘든 활동 (예: 탁자 옮기기, 비로 방 쓸기, 한두 시간 산보하기, 자전거 타기)
1	예, 제한을 많이 받는다
2	예, 제한을 조금 받는다
3	아니오, 제한을 전혀 받지 않는다
B28	[SF-12] 다음 문항들은 귀하가 평상시 하는 활동에 관한 것입니다. 귀하의 건강상태 때문에 이러한 일상적인 활동을 하는 데 제한을 받습니까? 만약 그렇다면, 어느 정도 제한을 받습니까? - 계단으로 여러 층 걸어 올라가는 것
1	예, 제한을 많이 받는다
2	예, 제한을 조금 받는다
3	아니오, 제한을 전혀 받지 않는다
B29	[SF-12] 지난 4주 동안에, 귀하의 신체적인 건강때문에 귀하의 일이나 일상적인 활동을 하는 데 다음과 같은 문제가 얼마나 자주 있었습니까? - 원하는 것보다 적은 양의 일을 했다
1	항상 그랬다
2	대부분 그랬다
3	때때로 그랬다
4	드물게 그랬다
5	전혀 그렇지 않았다
B30	[SF-12] 지난 4주 동안에, 귀하의 신체적인 건강때문에 귀하의 일이나 일상적인 활동을 하는 데 다음과 같은 문제가 얼마나 자주 있었습니까? - 일이나 다른 일상적인 활동 중에서 할 수 없는 것이 있었다
1	항상 그랬다
2	대부분 그랬다
3	때때로 그랬다
4	드물게 그랬다
5	전혀 그렇지 않았다
B31	[SF-12] 지난 4주 동안에, 정서적인 문제(예: 기분이 좋지 않거나 불안을 느끼는 것) 때문에 귀하의 일이나 일상적인 활동을 하는 데 다음과 같은 문제가 얼마나 자주 있었습니까? - 원하는 것보다 적은 양의 일을 했다
1	항상 그랬다
2	대부분 그랬다
3	때때로 그랬다
4	드물게 그랬다
5	전혀 그렇지 않았다
B32	[SF-12] 지난 4주 동안에, 정서적인 문제(예: 기분이 좋지 않거나 불안을 느끼는 것) 때문에 귀하의 일이나 일상적인 활동을 하는 데 다음과 같은 문제가 얼마나 자주 있었습니까? - 일이나 다른 일상적인 활동을 하는 데 평소처럼 주의를 기울이지 못했다
1	항상 그랬다
2	대부분 그랬다
3	때때로 그랬다
4	드물게 그랬다
5	전혀 그렇지 않았다
B33	[SF-12] 지난 4주 동안에, 귀하는 몸의 통증 때문에 정상적인 일(집 밖의 일과 집안 일을 포함해서)을 하는 데 얼마나 지장이 있었습니까?
1	전혀 없었다
2	약간 있었다
3	어느 정도 있었다
4	많이 있었다
5	대단히 극심했었다
B34	[SF-12] 아래의 질문들은 지난 4주 동안 귀하가 어떻게 느꼈고, 또 어떻게 지냈는지에 대한 설문입니다. 아래의 각 항목에 대하여, 귀하가 느꼈던 것과 가장 가까운 번호에 답해 주십시오. 지난 4주 동안에, 얼마나 자주 - - 귀하는 차분하고 평온하다고 느끼셨습니까?
1	항상 그랬다
2	대부분 그랬다
3	때때로 그랬다
4	드물게 그랬다
5	전혀 그렇지 않았다
B35	[SF-12] 아래의 질문들은 지난 4주 동안 귀하가 어떻게 느꼈고, 또 어떻게 지냈는지에 대한 설문입니다. 아래의 각 항목에 대하여, 귀하가 느꼈던 것과 가장 가까운 번호에 답해 주십시오. 지난 4주 동안에, 얼마나 자주 - - 귀하는 활력이 넘쳤습니까?
1	항상 그랬다
2	대부분 그랬다
3	때때로 그랬다
4	드물게 그랬다
5	전혀 그렇지 않았다
B36	[SF-12] 아래의 질문들은 지난 4주 동안 귀하가 어떻게 느꼈고, 또 어떻게 지냈는지에 대한 설문입니다. 아래의 각 항목에 대하여, 귀하가 느꼈던 것과 가장 가까운 번호에 답해 주십시오. 지난 4주 동안에, 얼마나 자주 - - 귀하는 마음이 많이 상하고 우울했었습니까?
1	항상 그랬다
2	대부분 그랬다
3	때때로 그랬다
4	드물게 그랬다
5	전혀 그렇지 않았다
B37	[SF-12] 지난 4주 동안에, 귀하의 신체적인 건강 문제 혹은 정서적인 문제로 인하여, 귀하의 사회 활동(예: 친구나 친지 방문하는 것)에 얼마나 자주 지장이 있었습니까?
1	항상 그랬다
2	대부분 그랬다
3	때때로 그랬다
4	드물게 그랬다
5	전혀 그렇지 않았다
H2_2	오늘 귀하의 건강상태는 다음과 같다고 가정하고 응답해 주시기 바랍니다.	전 유형
35	움직이는 데에 약간의 어려움이 있고, 물건을 들거나 쥐기, 옷 입기, 몸단장하기를 할 때 양손을 사용하는 데에 약간의 어려움이 있음.
104	보통의 소리를 듣는 데에 어려움이 있고, 시끄러운 환경에서 대화에 귀 기울이는 데에 큰 어려움이 있음.
109	보통의 소리를 듣거나 전화를 사용하는 데에 어려움이 있고, 시끄러운 환경에서 대화에 귀를 기울이는 데에 큰 어려움이 있으며, 거의 매일 5분 이상 귀에서 소리가 남.
B38	[EQ-5D-3L] 아래의 각 문항에서, 오늘 당신의 건강상태를 가장 잘 설명해주는 하나의 항목에 표시해 주십시오. - 운동능력
1	나는 걷는데 지장이 없다
2	나는 걷는데 다소 지장이 있다
3	나는 종일 누워있어야 한다
B39	[EQ-5D-3L] 아래의 각 문항에서, 오늘 당신의 건강상태를 가장 잘 설명해주는 하나의 항목에 표시해 주십시오. - 자기 관리
1	나는 목욕을 하거나 옷을 입는데 지장이 없다
2	나는 혼자 목욕을 하거나 옷을 입는데 다소 지장이 있다
3	나는 혼자 목욕을 하거나 옷을 입을 수가 없다
B40	[EQ-5D-3L] 아래의 각 문항에서, 오늘 당신의 건강상태를 가장 잘 설명해주는 하나의 항목에 표시해 주십시오. - 일상 활동 (예. 일, 공부, 가사일, 가족 또는 여가 활동)
1	나는 일상 활동을 하는데 지장이 없다
2	나는 일상 활동을 하는데 다소 지장이 있다
3	나는 일상 활동을 할 수가 없다
B41	[EQ-5D-3L] 아래의 각 문항에서, 오늘 당신의 건강상태를 가장 잘 설명해주는 하나의 항목에 표시해 주십시오. - 통증/불편
1	나는 통증이나 불편감이 없다
2	나는 다소 통증이나 불편감이 있다
3	나는 매우 심한 통증이나 불편감이 있다
B42	[EQ-5D-3L] 아래의 각 문항에서, 오늘 당신의 건강상태를 가장 잘 설명해주는 하나의 항목에 표시해 주십시오. - 불안/우울
1	나는 불안하거나 우울하지 않다
2	나는 다소 불안하거나 우울하다
3	나는 매우 심하게 불안하거나 우울하다
B43	[VAS] 오늘 귀하의 건강상태를 측정합니다. 옆에 그려진 눈금자에는 0에서 100까지의 숫자가 표시되어 있습니다. 100은 상상할 수 있는 최고의 건강상태를 의미하고, 0은 상상할 수 있는 최저의 건강상태를 의미합니다. 눈금자 상에 오늘 귀하의 건강상태를 ×로 표시해 주십시오. 이제, 눈금자 상에 표시하신 숫자를 아래 박스에 기입해 주십시오. - 오늘의 건강상태
B46	[SF-12] 전반적으로 귀하의 건강상태는 어떠합니까?
1	최고로 좋다
2	아주 좋다
3	좋다
4	조금 나쁘다
5	나쁘다
B47	[SF-12] 다음 문항들은 귀하가 평상시 하는 활동에 관한 것입니다. 귀하의 건강상태 때문에 이러한 일상적인 활동을 하는 데 제한을 받습니까? 만약 그렇다면, 어느 정도 제한을 받습니까? - 다소 힘든 활동 (예: 탁자 옮기기, 비로 방 쓸기, 한두 시간 산보하기, 자전거 타기)
1	예, 제한을 많이 받는다
2	예, 제한을 조금 받는다
3	아니오, 제한을 전혀 받지 않는다
B48	[SF-12] 다음 문항들은 귀하가 평상시 하는 활동에 관한 것입니다. 귀하의 건강상태 때문에 이러한 일상적인 활동을 하는 데 제한을 받습니까? 만약 그렇다면, 어느 정도 제한을 받습니까? - 계단으로 여러 층 걸어 올라가는 것
1	예, 제한을 많이 받는다
2	예, 제한을 조금 받는다
3	아니오, 제한을 전혀 받지 않는다
B49	[SF-12] 지난 4주 동안에, 귀하의 신체적인 건강때문에 귀하의 일이나 일상적인 활동을 하는 데 다음과 같은 문제가 얼마나 자주 있었습니까? - 원하는 것보다 적은 양의 일을 했다
1	항상 그랬다
2	대부분 그랬다
3	때때로 그랬다
4	드물게 그랬다
5	전혀 그렇지 않았다
B50	[SF-12] 지난 4주 동안에, 귀하의 신체적인 건강때문에 귀하의 일이나 일상적인 활동을 하는 데 다음과 같은 문제가 얼마나 자주 있었습니까? - 일이나 다른 일상적인 활동 중에서 할 수 없는 것이 있었다
1	항상 그랬다
2	대부분 그랬다
3	때때로 그랬다
4	드물게 그랬다
5	전혀 그렇지 않았다
B51	[SF-12] 지난 4주 동안에, 정서적인 문제(예: 기분이 좋지 않거나 불안을 느끼는 것) 때문에 귀하의 일이나 일상적인 활동을 하는 데 다음과 같은 문제가 얼마나 자주 있었습니까? - 원하는 것보다 적은 양의 일을 했다
1	항상 그랬다
2	대부분 그랬다
3	때때로 그랬다
4	드물게 그랬다
5	전혀 그렇지 않았다
B52	[SF-12] 지난 4주 동안에, 정서적인 문제(예: 기분이 좋지 않거나 불안을 느끼는 것) 때문에 귀하의 일이나 일상적인 활동을 하는 데 다음과 같은 문제가 얼마나 자주 있었습니까? - 일이나 다른 일상적인 활동을 하는 데 평소처럼 주의를 기울이지 못했다
1	항상 그랬다
2	대부분 그랬다
3	때때로 그랬다
4	드물게 그랬다
5	전혀 그렇지 않았다
B53	[SF-12] 지난 4주 동안에, 귀하는 몸의 통증 때문에 정상적인 일(집 밖의 일과 집안 일을 포함해서)을 하는 데 얼마나 지장이 있었습니까?
1	전혀 없었다
2	약간 있었다
3	어느 정도 있었다
4	많이 있었다
5	대단히 극심했었다
B54	[SF-12] 아래의 질문들은 지난 4주 동안 귀하가 어떻게 느꼈고, 또 어떻게 지냈는지에 대한 설문입니다. 아래의 각 항목에 대하여, 귀하가 느꼈던 것과 가장 가까운 번호에 답해 주십시오. 지난 4주 동안에, 얼마나 자주 - - 귀하는 차분하고 평온하다고 느끼셨습니까?
1	항상 그랬다
2	대부분 그랬다
3	때때로 그랬다
4	드물게 그랬다
5	전혀 그렇지 않았다
B55	[SF-12] 아래의 질문들은 지난 4주 동안 귀하가 어떻게 느꼈고, 또 어떻게 지냈는지에 대한 설문입니다. 아래의 각 항목에 대하여, 귀하가 느꼈던 것과 가장 가까운 번호에 답해 주십시오. 지난 4주 동안에, 얼마나 자주 - - 귀하는 활력이 넘쳤습니까?
1	항상 그랬다
2	대부분 그랬다
3	때때로 그랬다
4	드물게 그랬다
5	전혀 그렇지 않았다
B56	[SF-12] 아래의 질문들은 지난 4주 동안 귀하가 어떻게 느꼈고, 또 어떻게 지냈는지에 대한 설문입니다. 아래의 각 항목에 대하여, 귀하가 느꼈던 것과 가장 가까운 번호에 답해 주십시오. 지난 4주 동안에, 얼마나 자주 - - 귀하는 마음이 많이 상하고 우울했었습니까?
1	항상 그랬다
2	대부분 그랬다
3	때때로 그랬다
4	드물게 그랬다
5	전혀 그렇지 않았다
B57	[SF-12] 지난 4주 동안에, 귀하의 신체적인 건강 문제 혹은 정서적인 문제로 인하여, 귀하의 사회 활동(예: 친구나 친지 방문하는 것)에 얼마나 자주 지장이 있었습니까?
1	항상 그랬다
2	대부분 그랬다
3	때때로 그랬다
4	드물게 그랬다
5	전혀 그렇지 않았다
H2_3	오늘 귀하의 건강상태는 다음과 같다고 가정하고 응답해 주시기 바랍니다.	전 유형
36	움직이는 데에 약간의 어려움이 있고, 물건을 들거나 쥐기, 옷 입기, 몸단장하기를 할 때 양손을 사용하는 데에 약간의 어려움이 있으며, 말하는 데에 약간의 어려움이 있음. 이 사람은 자주 잘 잊고, 혼란스러워 함.
105	어떠한 상황에서도(전화를 할 때에도) 듣는 데에 큰 어려움이 있음.
110	어떠한 상황에서도(전화를 할 때에도) 듣는 데에 큰 어려움이 있고, 거의 매일 5분 이상 귀에서 소리가 남.
B58	[EQ-5D-3L] 아래의 각 문항에서, 오늘 당신의 건강상태를 가장 잘 설명해주는 하나의 항목에 표시해 주십시오. - 운동능력
1	나는 걷는데 지장이 없다
2	나는 걷는데 다소 지장이 있다
3	나는 종일 누워있어야 한다
B59	[EQ-5D-3L] 아래의 각 문항에서, 오늘 당신의 건강상태를 가장 잘 설명해주는 하나의 항목에 표시해 주십시오. - 자기 관리
1	나는 목욕을 하거나 옷을 입는데 지장이 없다
2	나는 혼자 목욕을 하거나 옷을 입는데 다소 지장이 있다
3	나는 혼자 목욕을 하거나 옷을 입을 수가 없다
B60	[EQ-5D-3L] 아래의 각 문항에서, 오늘 당신의 건강상태를 가장 잘 설명해주는 하나의 항목에 표시해 주십시오. - 일상 활동 (예. 일, 공부, 가사일, 가족 또는 여가 활동)
1	나는 일상 활동을 하는데 지장이 없다
2	나는 일상 활동을 하는데 다소 지장이 있다
3	나는 일상 활동을 할 수가 없다
B61	[EQ-5D-3L] 아래의 각 문항에서, 오늘 당신의 건강상태를 가장 잘 설명해주는 하나의 항목에 표시해 주십시오. - 통증/불편
1	나는 통증이나 불편감이 없다
2	나는 다소 통증이나 불편감이 있다
3	나는 매우 심한 통증이나 불편감이 있다
B62	[EQ-5D-3L] 아래의 각 문항에서, 오늘 당신의 건강상태를 가장 잘 설명해주는 하나의 항목에 표시해 주십시오. - 불안/우울
1	나는 불안하거나 우울하지 않다
2	나는 다소 불안하거나 우울하다
3	나는 매우 심하게 불안하거나 우울하다
B63	[VAS] 오늘 귀하의 건강상태를 측정합니다. 옆에 그려진 눈금자에는 0에서 100까지의 숫자가 표시되어 있습니다. 100은 상상할 수 있는 최고의 건강상태를 의미하고, 0은 상상할 수 있는 최저의 건강상태를 의미합니다. 눈금자 상에 오늘 귀하의 건강상태를 ×로 표시해 주십시오. 이제, 눈금자 상에 표시하신 숫자를 아래 박스에 기입해 주십시오. - 오늘의 건강상태
B66	[SF-12] 전반적으로 귀하의 건강상태는 어떠합니까?
1	최고로 좋다
2	아주 좋다
3	좋다
4	조금 나쁘다
5	나쁘다
B67	[SF-12] 다음 문항들은 귀하가 평상시 하는 활동에 관한 것입니다. 귀하의 건강상태 때문에 이러한 일상적인 활동을 하는 데 제한을 받습니까? 만약 그렇다면, 어느 정도 제한을 받습니까? - 다소 힘든 활동 (예: 탁자 옮기기, 비로 방 쓸기, 한두 시간 산보하기, 자전거 타기)
1	예, 제한을 많이 받는다
2	예, 제한을 조금 받는다
3	아니오, 제한을 전혀 받지 않는다
B68	[SF-12] 다음 문항들은 귀하가 평상시 하는 활동에 관한 것입니다. 귀하의 건강상태 때문에 이러한 일상적인 활동을 하는 데 제한을 받습니까? 만약 그렇다면, 어느 정도 제한을 받습니까? - 계단으로 여러 층 걸어 올라가는 것
1	예, 제한을 많이 받는다
2	예, 제한을 조금 받는다
3	아니오, 제한을 전혀 받지 않는다
B69	[SF-12] 지난 4주 동안에, 귀하의 신체적인 건강때문에 귀하의 일이나 일상적인 활동을 하는 데 다음과 같은 문제가 얼마나 자주 있었습니까? - 원하는 것보다 적은 양의 일을 했다
1	항상 그랬다
2	대부분 그랬다
3	때때로 그랬다
4	드물게 그랬다
5	전혀 그렇지 않았다
B70	[SF-12] 지난 4주 동안에, 귀하의 신체적인 건강때문에 귀하의 일이나 일상적인 활동을 하는 데 다음과 같은 문제가 얼마나 자주 있었습니까? - 일이나 다른 일상적인 활동 중에서 할 수 없는 것이 있었다
1	항상 그랬다
2	대부분 그랬다
3	때때로 그랬다
4	드물게 그랬다
5	전혀 그렇지 않았다
B71	[SF-12] 지난 4주 동안에, 정서적인 문제(예: 기분이 좋지 않거나 불안을 느끼는 것) 때문에 귀하의 일이나 일상적인 활동을 하는 데 다음과 같은 문제가 얼마나 자주 있었습니까? - 원하는 것보다 적은 양의 일을 했다
1	항상 그랬다
2	대부분 그랬다
3	때때로 그랬다
4	드물게 그랬다
5	전혀 그렇지 않았다
B72	[SF-12] 지난 4주 동안에, 정서적인 문제(예: 기분이 좋지 않거나 불안을 느끼는 것) 때문에 귀하의 일이나 일상적인 활동을 하는 데 다음과 같은 문제가 얼마나 자주 있었습니까? - 일이나 다른 일상적인 활동을 하는 데 평소처럼 주의를 기울이지 못했다
1	항상 그랬다
2	대부분 그랬다
3	때때로 그랬다
4	드물게 그랬다
5	전혀 그렇지 않았다
B73	[SF-12] 지난 4주 동안에, 귀하는 몸의 통증 때문에 정상적인 일(집 밖의 일과 집안 일을 포함해서)을 하는 데 얼마나 지장이 있었습니까?
1	전혀 없었다
2	약간 있었다
3	어느 정도 있었다
4	많이 있었다
5	대단히 극심했었다
B74	[SF-12] 아래의 질문들은 지난 4주 동안 귀하가 어떻게 느꼈고, 또 어떻게 지냈는지에 대한 설문입니다. 아래의 각 항목에 대하여, 귀하가 느꼈던 것과 가장 가까운 번호에 답해 주십시오. 지난 4주 동안에, 얼마나 자주 - - 귀하는 차분하고 평온하다고 느끼셨습니까?
1	항상 그랬다
2	대부분 그랬다
3	때때로 그랬다
4	드물게 그랬다
5	전혀 그렇지 않았다
B75	[SF-12] 아래의 질문들은 지난 4주 동안 귀하가 어떻게 느꼈고, 또 어떻게 지냈는지에 대한 설문입니다. 아래의 각 항목에 대하여, 귀하가 느꼈던 것과 가장 가까운 번호에 답해 주십시오. 지난 4주 동안에, 얼마나 자주 - - 귀하는 활력이 넘쳤습니까?
1	항상 그랬다
2	대부분 그랬다
3	때때로 그랬다
4	드물게 그랬다
5	전혀 그렇지 않았다
B76	[SF-12] 아래의 질문들은 지난 4주 동안 귀하가 어떻게 느꼈고, 또 어떻게 지냈는지에 대한 설문입니다. 아래의 각 항목에 대하여, 귀하가 느꼈던 것과 가장 가까운 번호에 답해 주십시오. 지난 4주 동안에, 얼마나 자주 - - 귀하는 마음이 많이 상하고 우울했었습니까?
1	항상 그랬다
2	대부분 그랬다
3	때때로 그랬다
4	드물게 그랬다
5	전혀 그렇지 않았다
B77	[SF-12] 지난 4주 동안에, 귀하의 신체적인 건강 문제 혹은 정서적인 문제로 인하여, 귀하의 사회 활동(예: 친구나 친지 방문하는 것)에 얼마나 자주 지장이 있었습니까?
1	항상 그랬다
2	대부분 그랬다
3	때때로 그랬다
4	드물게 그랬다
5	전혀 그렇지 않았다
H2_4	오늘 귀하의 건강상태는 다음과 같다고 가정하고 응답해 주시기 바랍니다.	I, J, K, L 유형 응답 없음
37	침대나 휠체어에만 있어야 하고, 말하는 데에 어려움이 있으며, 식사, 용변 보기, 옷 입기를 할 때 다른 사람에게 의존함.
106	어떠한 상황에서도 듣는 데에 큰 어려움이 항상 있고, 전화를 할 수 없음.
111	어떠한 상황에서도 듣는 데에 큰 어려움이 항상 있고, 전화를 할 수 없으며, 거의 매일 5분 이상 귀에서 소리가 남.
C6	[EQ-5D-3L] 아래의 각 문항에서, 오늘 당신의 건강상태를 가장 잘 설명해주는 하나의 항목에 표시해 주십시오. - 운동능력
1	나는 걷는데 지장이 없다
2	나는 걷는데 다소 지장이 있다
3	나는 종일 누워있어야 한다
C7	[EQ-5D-3L] 아래의 각 문항에서, 오늘 당신의 건강상태를 가장 잘 설명해주는 하나의 항목에 표시해 주십시오. - 자기 관리
1	나는 목욕을 하거나 옷을 입는데 지장이 없다
2	나는 혼자 목욕을 하거나 옷을 입는데 다소 지장이 있다
3	나는 혼자 목욕을 하거나 옷을 입을 수가 없다
C8	[EQ-5D-3L] 아래의 각 문항에서, 오늘 당신의 건강상태를 가장 잘 설명해주는 하나의 항목에 표시해 주십시오. - 일상 활동((예. 일, 공부, 가사일, 가족 또는 여가 활동)
1	나는 일상 활동을 하는데 지장이 없다
2	나는 일상 활동을 하는데 다소 지장이 있다
3	나는 일상 활동을 할 수가 없다
C9	[EQ-5D-3L] 아래의 각 문항에서, 오늘 당신의 건강상태를 가장 잘 설명해주는 하나의 항목에 표시해 주십시오. - 통증/불편
1	나는 통증이나 불편감이 없다
2	나는 다소 통증이나 불편감이 있다
3	나는 매우 심한 통증이나 불편감이 있다
C10	[EQ-5D-3L] 아래의 각 문항에서, 오늘 당신의 건강상태를 가장 잘 설명해주는 하나의 항목에 표시해 주십시오. - 불안/우울
1	나는 불안하거나 우울하지 않다
2	나는 다소 불안하거나 우울하다
3	나는 매우 심하게 불안하거나 우울하다
C11	[VAS] 오늘 귀하의 건강상태를 측정합니다. 옆에 그려진 눈금자에는 0에서 100까지의 숫자가 표시되어 있습니다. 100은 상상할 수 있는 최고의 건강상태를 의미하고, 0은 상상할 수 있는 최저의 건강상태를 의미합니다. 눈금자 상에 오늘 귀하의 건강상태를 ×로 표시해 주십시오. 이제, 눈금자 상에 표시하신 숫자를 아래 박스에 기입해 주십시오. - 오늘의 건강상태
C14	[SF-12] 전반적으로 귀하의 건강상태는 어떠합니까?
1	최고로 좋다
2	아주 좋다
3	좋다
4	조금 나쁘다
5	나쁘다
C15	[SF-12] 다음 문항들은 귀하가 평상시 하는 활동에 관한 것입니다. 귀하의 건강상태 때문에 이러한 일상적인 활동을 하는 데 제한을 받습니까? 만약 그렇다면, 어느 정도 제한을 받습니까? - 다소 힘든 활동 (예: 탁자 옮기기, 비로 방 쓸기, 한두 시간 산보하기, 자전거 타기)
1	예, 제한을 많이 받는다
2	예, 제한을 조금 받는다
3	아니오, 제한을 전혀 받지 않는다
C16	[SF-12] 다음 문항들은 귀하가 평상시 하는 활동에 관한 것입니다. 귀하의 건강상태 때문에 이러한 일상적인 활동을 하는 데 제한을 받습니까? 만약 그렇다면, 어느 정도 제한을 받습니까? - 계단으로 여러 층 걸어 올라가는 것
1	예, 제한을 많이 받는다
2	예, 제한을 조금 받는다
3	아니오, 제한을 전혀 받지 않는다
C17	[SF-12] 지난 4주 동안에, 귀하의 신체적인 건강때문에 귀하의 일이나 일상적인 활동을 하는 데 다음과 같은 문제가 얼마나 자주 있었습니까? - 원하는 것보다 적은 양의 일을 했다
1	항상 그랬다
2	대부분 그랬다
3	때때로 그랬다
4	드물게 그랬다
5	전혀 그렇지 않았다
C18	[SF-12] 지난 4주 동안에, 귀하의 신체적인 건강때문에 귀하의 일이나 일상적인 활동을 하는 데 다음과 같은 문제가 얼마나 자주 있었습니까? - 일이나 다른 일상적인 활동 중에서 할 수 없는 것이 있었다
1	항상 그랬다
2	대부분 그랬다
3	때때로 그랬다
4	드물게 그랬다
5	전혀 그렇지 않았다
C19	[SF-12] 지난 4주 동안에, 정서적인 문제(예: 기분이 좋지 않거나 불안을 느끼는 것) 때문에 귀하의 일이나 일상적인 활동을 하는 데 다음과 같은 문제가 얼마나 자주 있었습니까? - 원하는 것보다 적은 양의 일을 했다
1	항상 그랬다
2	대부분 그랬다
3	때때로 그랬다
4	드물게 그랬다
5	전혀 그렇지 않았다
C20	[SF-12] 지난 4주 동안에, 정서적인 문제(예: 기분이 좋지 않거나 불안을 느끼는 것) 때문에 귀하의 일이나 일상적인 활동을 하는 데 다음과 같은 문제가 얼마나 자주 있었습니까? - 일이나 다른 일상적인 활동을 하는 데 평소처럼 주의를 기울이지 못했다
1	항상 그랬다
2	대부분 그랬다
3	때때로 그랬다
4	드물게 그랬다
5	전혀 그렇지 않았다
C21	[SF-12] 지난 4주 동안에, 귀하는 몸의 통증 때문에 정상적인 일(집 밖의 일과 집안 일을 포함해서)을 하는 데 얼마나 지장이 있었습니까?
1	전혀 없었다
2	약간 있었다
3	어느 정도 있었다
4	많이 있었다
5	대단히 극심했었다
C22	[SF-12] 아래의 질문들은 지난 4주 동안 귀하가 어떻게 느꼈고, 또 어떻게 지냈는지에 대한 설문입니다. 아래의 각 항목에 대하여, 귀하가 느꼈던 것과 가장 가까운 번호에 답해 주십시오. 지난 4주 동안에, 얼마나 자주 - - 귀하는 차분하고 평온하다고 느끼셨습니까?
1	항상 그랬다
2	대부분 그랬다
3	때때로 그랬다
4	드물게 그랬다
5	전혀 그렇지 않았다
C23	[SF-12] 아래의 질문들은 지난 4주 동안 귀하가 어떻게 느꼈고, 또 어떻게 지냈는지에 대한 설문입니다. 아래의 각 항목에 대하여, 귀하가 느꼈던 것과 가장 가까운 번호에 답해 주십시오. 지난 4주 동안에, 얼마나 자주 - - 귀하는 활력이 넘쳤습니까?
1	항상 그랬다
2	대부분 그랬다
3	때때로 그랬다
4	드물게 그랬다
5	전혀 그렇지 않았다
C24	[SF-12] 아래의 질문들은 지난 4주 동안 귀하가 어떻게 느꼈고, 또 어떻게 지냈는지에 대한 설문입니다. 아래의 각 항목에 대하여, 귀하가 느꼈던 것과 가장 가까운 번호에 답해 주십시오. 지난 4주 동안에, 얼마나 자주 - - 귀하는 마음이 많이 상하고 우울했었습니까?
1	항상 그랬다
2	대부분 그랬다
3	때때로 그랬다
4	드물게 그랬다
5	전혀 그렇지 않았다
C25	[SF-12] 지난 4주 동안에, 귀하의 신체적인 건강 문제 혹은 정서적인 문제로 인하여, 귀하의 사회 활동(예: 친구나 친지 방문하는 것)에 얼마나 자주 지장이 있었습니까?
1	항상 그랬다
2	대부분 그랬다
3	때때로 그랬다
4	드물게 그랬다
5	전혀 그렇지 않았다
H2_5	오늘 귀하의 건강상태는 다음과 같다고 가정하고 응답해 주시기 바랍니다.	D, E, F, G, H, I, J, K, L 유형 응답 없음
38	침대나 휠체어에만 있어야 하고, 식사, 용변 보기, 옷 입기를 할 때 다른 사람에게 의존하며, 말하기, 명확하게 사고하기, 사물을 기억하기에 어려움이 있음.
107	큰 소리조차도 전혀 들을 수 없음.
112	큰 소리조차도 전혀 들을 수 없고, 전화를 할 수 없으며, 거의 매일 5분 이상 귀에서 소리가 남.
C26	[EQ-5D-3L] 아래의 각 문항에서, 오늘 당신의 건강상태를 가장 잘 설명해주는 하나의 항목에 표시해 주십시오. - 운동능력
1	나는 걷는데 지장이 없다
2	나는 걷는데 다소 지장이 있다
3	나는 종일 누워있어야 한다
C27	[EQ-5D-3L] 아래의 각 문항에서, 오늘 당신의 건강상태를 가장 잘 설명해주는 하나의 항목에 표시해 주십시오. - 자기 관리
1	나는 목욕을 하거나 옷을 입는데 지장이 없다
2	나는 혼자 목욕을 하거나 옷을 입는데 다소 지장이 있다
3	나는 혼자 목욕을 하거나 옷을 입을 수가 없다
C28	[EQ-5D-3L] 아래의 각 문항에서, 오늘 당신의 건강상태를 가장 잘 설명해주는 하나의 항목에 표시해 주십시오. - 일상 활동 (예. 일, 공부, 가사일, 가족 또는 여가 활동)
1	나는 일상 활동을 하는데 지장이 없다
2	나는 일상 활동을 하는데 다소 지장이 있다
3	나는 일상 활동을 할 수가 없다
C29	[EQ-5D-3L] 아래의 각 문항에서, 오늘 당신의 건강상태를 가장 잘 설명해주는 하나의 항목에 표시해 주십시오. - 통증/불편
1	나는 통증이나 불편감이 없다
2	나는 다소 통증이나 불편감이 있다
3	나는 매우 심한 통증이나 불편감이 있다
C30	[EQ-5D-3L] 아래의 각 문항에서, 오늘 당신의 건강상태를 가장 잘 설명해주는 하나의 항목에 표시해 주십시오. - 불안/우울
1	나는 불안하거나 우울하지 않다
2	나는 다소 불안하거나 우울하다
3	나는 매우 심하게 불안하거나 우울하다
C31	[VAS] 오늘 귀하의 건강상태를 측정합니다. 옆에 그려진 눈금자에는 0에서 100까지의 숫자가 표시되어 있습니다. 100은 상상할 수 있는 최고의 건강상태를 의미하고, 0은 상상할 수 있는 최저의 건강상태를 의미합니다. 눈금자 상에 오늘 귀하의 건강상태를 ×로 표시해 주십시오. 이제, 눈금자 상에 표시하신 숫자를 아래 박스에 기입해 주십시오. - 오늘의 건강상태
C34	[SF-12] 전반적으로 귀하의 건강상태는 어떠합니까?
1	최고로 좋다
2	아주 좋다
3	좋다
4	조금 나쁘다
5	나쁘다
C35	[SF-12] 다음 문항들은 귀하가 평상시 하는 활동에 관한 것입니다. 귀하의 건강상태 때문에 이러한 일상적인 활동을 하는 데 제한을 받습니까? 만약 그렇다면, 어느 정도 제한을 받습니까? - 다소 힘든 활동 (예: 탁자 옮기기, 비로 방 쓸기, 한두 시간 산보하기, 자전거 타기)
1	예, 제한을 많이 받는다
2	예, 제한을 조금 받는다
3	아니오, 제한을 전혀 받지 않는다
C36	[SF-12] 다음 문항들은 귀하가 평상시 하는 활동에 관한 것입니다. 귀하의 건강상태 때문에 이러한 일상적인 활동을 하는 데 제한을 받습니까? 만약 그렇다면, 어느 정도 제한을 받습니까? - 계단으로 여러 층 걸어 올라가는 것
1	예, 제한을 많이 받는다
2	예, 제한을 조금 받는다
3	아니오, 제한을 전혀 받지 않는다
C37	[SF-12] 지난 4주 동안에, 귀하의 신체적인 건강때문에 귀하의 일이나 일상적인 활동을 하는 데 다음과 같은 문제가 얼마나 자주 있었습니까? - 원하는 것보다 적은 양의 일을 했다
1	항상 그랬다
2	대부분 그랬다
3	때때로 그랬다
4	드물게 그랬다
5	전혀 그렇지 않았다
C38	[SF-12] 지난 4주 동안에, 귀하의 신체적인 건강때문에 귀하의 일이나 일상적인 활동을 하는 데 다음과 같은 문제가 얼마나 자주 있었습니까? - 일이나 다른 일상적인 활동 중에서 할 수 없는 것이 있었다
1	항상 그랬다
2	대부분 그랬다
3	때때로 그랬다
4	드물게 그랬다
5	전혀 그렇지 않았다
C39	[SF-12] 지난 4주 동안에, 정서적인 문제(예: 기분이 좋지 않거나 불안을 느끼는 것) 때문에 귀하의 일이나 일상적인 활동을 하는 데 다음과 같은 문제가 얼마나 자주 있었습니까? - 원하는 것보다 적은 양의 일을 했다
1	항상 그랬다
2	대부분 그랬다
3	때때로 그랬다
4	드물게 그랬다
5	전혀 그렇지 않았다
C40	[SF-12] 지난 4주 동안에, 정서적인 문제(예: 기분이 좋지 않거나 불안을 느끼는 것) 때문에 귀하의 일이나 일상적인 활동을 하는 데 다음과 같은 문제가 얼마나 자주 있었습니까? - 일이나 다른 일상적인 활동을 하는 데 평소처럼 주의를 기울이지 못했다
1	항상 그랬다
2	대부분 그랬다
3	때때로 그랬다
4	드물게 그랬다
5	전혀 그렇지 않았다
C41	[SF-12] 지난 4주 동안에, 귀하는 몸의 통증 때문에 정상적인 일(집 밖의 일과 집안 일을 포함해서)을 하는 데 얼마나 지장이 있었습니까?
1	전혀 없었다
2	약간 있었다
3	어느 정도 있었다
4	많이 있었다
5	대단히 극심했었다
C42	[SF-12] 아래의 질문들은 지난 4주 동안 귀하가 어떻게 느꼈고, 또 어떻게 지냈는지에 대한 설문입니다. 아래의 각 항목에 대하여, 귀하가 느꼈던 것과 가장 가까운 번호에 답해 주십시오. 지난 4주 동안에, 얼마나 자주 - - 귀하는 차분하고 평온하다고 느끼셨습니까?
1	항상 그랬다
2	대부분 그랬다
3	때때로 그랬다
4	드물게 그랬다
5	전혀 그렇지 않았다
C43	[SF-12] 아래의 질문들은 지난 4주 동안 귀하가 어떻게 느꼈고, 또 어떻게 지냈는지에 대한 설문입니다. 아래의 각 항목에 대하여, 귀하가 느꼈던 것과 가장 가까운 번호에 답해 주십시오. 지난 4주 동안에, 얼마나 자주 - - 귀하는 활력이 넘쳤습니까?
1	항상 그랬다
2	대부분 그랬다
3	때때로 그랬다
4	드물게 그랬다
5	전혀 그렇지 않았다
C44	[SF-12] 아래의 질문들은 지난 4주 동안 귀하가 어떻게 느꼈고, 또 어떻게 지냈는지에 대한 설문입니다. 아래의 각 항목에 대하여, 귀하가 느꼈던 것과 가장 가까운 번호에 답해 주십시오. 지난 4주 동안에, 얼마나 자주 - - 귀하는 마음이 많이 상하고 우울했었습니까?
1	항상 그랬다
2	대부분 그랬다
3	때때로 그랬다
4	드물게 그랬다
5	전혀 그렇지 않았다
C45	[SF-12] 지난 4주 동안에, 귀하의 신체적인 건강 문제 혹은 정서적인 문제로 인하여, 귀하의 사회 활동(예: 친구나 친지 방문하는 것)에 얼마나 자주 지장이 있었습니까?
1	항상 그랬다
2	대부분 그랬다
3	때때로 그랬다
4	드물게 그랬다
5	전혀 그렇지 않았다
H3_1	오늘 귀하의 건강상태는 다음과 같다고 가정하고 응답해 주시기 바랍니다.	전 유형
129	양팔 및 양손에 약한 통증 및 뻣뻣함이 있음. 이 사람은 사물을 들어 올리고, 나르며, 들고 있기에 약간의 어려움이 있음.
131	대부분의 관절에 통증 및 변형이 있어 움직이기, 일어서기, 내려오기에 어려움이 있고, 손을 이용한 들어 올리기와 나르기에 어려움이 있음. 이 사람은 피로를 자주 느낌.
223	연속적인 재채기와 함께 맑은 콧물이 흐르거나 눈이 가려운 증상이 가끔 있어 일상생활을 하는 데 약간의 어려움이 있음.
C46	[EQ-5D-3L] 아래의 각 문항에서, 오늘 당신의 건강상태를 가장 잘 설명해주는 하나의 항목에 표시해 주십시오. - 운동능력
1	나는 걷는데 지장이 없다
2	나는 걷는데 다소 지장이 있다
3	나는 종일 누워있어야 한다
C47	[EQ-5D-3L] 아래의 각 문항에서, 오늘 당신의 건강상태를 가장 잘 설명해주는 하나의 항목에 표시해 주십시오. - 자기 관리
1	나는 목욕을 하거나 옷을 입는데 지장이 없다
2	나는 혼자 목욕을 하거나 옷을 입는데 다소 지장이 있다
3	나는 혼자 목욕을 하거나 옷을 입을 수가 없다
C48	[EQ-5D-3L] 아래의 각 문항에서, 오늘 당신의 건강상태를 가장 잘 설명해주는 하나의 항목에 표시해 주십시오. - 일상 활동 (예. 일, 공부, 가사일, 가족 또는 여가 활동)
1	나는 일상 활동을 하는데 지장이 없다
2	나는 일상 활동을 하는데 다소 지장이 있다
3	나는 일상 활동을 할 수가 없다
C49	[EQ-5D-3L] 아래의 각 문항에서, 오늘 당신의 건강상태를 가장 잘 설명해주는 하나의 항목에 표시해 주십시오. - 통증/불편
1	나는 통증이나 불편감이 없다
2	나는 다소 통증이나 불편감이 있다
3	나는 매우 심한 통증이나 불편감이 있다
C50	[EQ-5D-3L] 아래의 각 문항에서, 오늘 당신의 건강상태를 가장 잘 설명해주는 하나의 항목에 표시해 주십시오. - 불안/우울
1	나는 불안하거나 우울하지 않다
2	나는 다소 불안하거나 우울하다
3	나는 매우 심하게 불안하거나 우울하다
C51	[VAS] 오늘 귀하의 건강상태를 측정합니다. 옆에 그려진 눈금자에는 0에서 100까지의 숫자가 표시되어 있습니다. 100은 상상할 수 있는 최고의 건강상태를 의미하고, 0은 상상할 수 있는 최저의 건강상태를 의미합니다. 눈금자 상에 오늘 귀하의 건강상태를 ×로 표시해 주십시오. 이제, 눈금자 상에 표시하신 숫자를 아래 박스에 기입해 주십시오. - 오늘의 건강상태
C54	[SF-12] 전반적으로 귀하의 건강상태는 어떠합니까?
1	최고로 좋다
2	아주 좋다
3	좋다
4	조금 나쁘다
5	나쁘다
C55	[SF-12] 다음 문항들은 귀하가 평상시 하는 활동에 관한 것입니다. 귀하의 건강상태 때문에 이러한 일상적인 활동을 하는 데 제한을 받습니까? 만약 그렇다면, 어느 정도 제한을 받습니까? - 다소 힘든 활동 (예: 탁자 옮기기, 비로 방 쓸기, 한두 시간 산보하기, 자전거 타기)
1	예, 제한을 많이 받는다
2	예, 제한을 조금 받는다
3	아니오, 제한을 전혀 받지 않는다
C56	[SF-12] 다음 문항들은 귀하가 평상시 하는 활동에 관한 것입니다. 귀하의 건강상태 때문에 이러한 일상적인 활동을 하는 데 제한을 받습니까? 만약 그렇다면, 어느 정도 제한을 받습니까? - 계단으로 여러 층 걸어 올라가는 것
1	예, 제한을 많이 받는다
2	예, 제한을 조금 받는다
3	아니오, 제한을 전혀 받지 않는다
C57	[SF-12] 지난 4주 동안에, 귀하의 신체적인 건강때문에 귀하의 일이나 일상적인 활동을 하는 데 다음과 같은 문제가 얼마나 자주 있었습니까? - 원하는 것보다 적은 양의 일을 했다
1	항상 그랬다
2	대부분 그랬다
3	때때로 그랬다
4	드물게 그랬다
5	전혀 그렇지 않았다
C58	[SF-12] 지난 4주 동안에, 귀하의 신체적인 건강때문에 귀하의 일이나 일상적인 활동을 하는 데 다음과 같은 문제가 얼마나 자주 있었습니까? - 일이나 다른 일상적인 활동 중에서 할 수 없는 것이 있었다
1	항상 그랬다
2	대부분 그랬다
3	때때로 그랬다
4	드물게 그랬다
5	전혀 그렇지 않았다
C59	[SF-12] 지난 4주 동안에, 정서적인 문제(예: 기분이 좋지 않거나 불안을 느끼는 것) 때문에 귀하의 일이나 일상적인 활동을 하는 데 다음과 같은 문제가 얼마나 자주 있었습니까? - 원하는 것보다 적은 양의 일을 했다
1	항상 그랬다
2	대부분 그랬다
3	때때로 그랬다
4	드물게 그랬다
5	전혀 그렇지 않았다
C60	[SF-12] 지난 4주 동안에, 정서적인 문제(예: 기분이 좋지 않거나 불안을 느끼는 것) 때문에 귀하의 일이나 일상적인 활동을 하는 데 다음과 같은 문제가 얼마나 자주 있었습니까? - 일이나 다른 일상적인 활동을 하는 데 평소처럼 주의를 기울이지 못했다
1	항상 그랬다
2	대부분 그랬다
3	때때로 그랬다
4	드물게 그랬다
5	전혀 그렇지 않았다
C61	[SF-12] 지난 4주 동안에, 귀하는 몸의 통증 때문에 정상적인 일(집 밖의 일과 집안 일을 포함해서)을 하는 데 얼마나 지장이 있었습니까?
1	전혀 없었다
2	약간 있었다
3	어느 정도 있었다
4	많이 있었다
5	대단히 극심했었다
C62	[SF-12] 아래의 질문들은 지난 4주 동안 귀하가 어떻게 느꼈고, 또 어떻게 지냈는지에 대한 설문입니다. 아래의 각 항목에 대하여, 귀하가 느꼈던 것과 가장 가까운 번호에 답해 주십시오. 지난 4주 동안에, 얼마나 자주 - - 귀하는 차분하고 평온하다고 느끼셨습니까?
1	항상 그랬다
2	대부분 그랬다
3	때때로 그랬다
4	드물게 그랬다
5	전혀 그렇지 않았다
C63	[SF-12] 아래의 질문들은 지난 4주 동안 귀하가 어떻게 느꼈고, 또 어떻게 지냈는지에 대한 설문입니다. 아래의 각 항목에 대하여, 귀하가 느꼈던 것과 가장 가까운 번호에 답해 주십시오. 지난 4주 동안에, 얼마나 자주 - - 귀하는 활력이 넘쳤습니까?
1	항상 그랬다
2	대부분 그랬다
3	때때로 그랬다
4	드물게 그랬다
5	전혀 그렇지 않았다
C64	[SF-12] 아래의 질문들은 지난 4주 동안 귀하가 어떻게 느꼈고, 또 어떻게 지냈는지에 대한 설문입니다. 아래의 각 항목에 대하여, 귀하가 느꼈던 것과 가장 가까운 번호에 답해 주십시오. 지난 4주 동안에, 얼마나 자주 - - 귀하는 마음이 많이 상하고 우울했었습니까?
1	항상 그랬다
2	대부분 그랬다
3	때때로 그랬다
4	드물게 그랬다
5	전혀 그렇지 않았다
C65	[SF-12] 지난 4주 동안에, 귀하의 신체적인 건강 문제 혹은 정서적인 문제로 인하여, 귀하의 사회 활동(예: 친구나 친지 방문하는 것)에 얼마나 자주 지장이 있었습니까?
1	항상 그랬다
2	대부분 그랬다
3	때때로 그랬다
4	드물게 그랬다
5	전혀 그렇지 않았다
H3_2	오늘 귀하의 건강상태는 다음과 같다고 가정하고 응답해 주시기 바랍니다.	전 유형
130	양팔 및 양손에 중간 정도의 통증 및 뻣뻣함이 있어 사물을 들어 올리고, 나르며, 들고 있기에 어려움이 있고, 통증 때문에 잠을 자는 데에 문제가 있음.
132	대부분의 관절에 지속적으로 심한 통증과 변형이 있어 움직이기, 일어서기, 내려오기에 어려움이 있고, 손을 이용한 먹기, 옷 입기, 들어올리기, 나르기에 어려움이 있음. 이 사람은 슬픔과 불안감, 극도의 피로를 자주 느낌.
224	연속적인 재채기와 함께 맑은 콧물이 흐르거나 눈이 가려운 증상이 자주 있어 일상생활을 하는 데 큰 어려움이 있음.
C66	[EQ-5D-3L] 아래의 각 문항에서, 오늘 당신의 건강상태를 가장 잘 설명해주는 하나의 항목에 표시해 주십시오. - 운동능력
1	나는 걷는데 지장이 없다
2	나는 걷는데 다소 지장이 있다
3	나는 종일 누워있어야 한다
C67	[EQ-5D-3L] 아래의 각 문항에서, 오늘 당신의 건강상태를 가장 잘 설명해주는 하나의 항목에 표시해 주십시오. - 자기 관리
1	나는 목욕을 하거나 옷을 입는데 지장이 없다
2	나는 혼자 목욕을 하거나 옷을 입는데 다소 지장이 있다
3	나는 혼자 목욕을 하거나 옷을 입을 수가 없다
C68	[EQ-5D-3L] 아래의 각 문항에서, 오늘 당신의 건강상태를 가장 잘 설명해주는 하나의 항목에 표시해 주십시오. - 일상 활동 (예. 일, 공부, 가사일, 가족 또는 여가 활동)
1	나는 일상 활동을 하는데 지장이 없다
2	나는 일상 활동을 하는데 다소 지장이 있다
3	나는 일상 활동을 할 수가 없다
C69	[EQ-5D-3L] 아래의 각 문항에서, 오늘 당신의 건강상태를 가장 잘 설명해주는 하나의 항목에 표시해 주십시오. - 통증/불편
1	나는 통증이나 불편감이 없다
2	나는 다소 통증이나 불편감이 있다
3	나는 매우 심한 통증이나 불편감이 있다
C70	[EQ-5D-3L] 아래의 각 문항에서, 오늘 당신의 건강상태를 가장 잘 설명해주는 하나의 항목에 표시해 주십시오. - 불안/우울
1	나는 불안하거나 우울하지 않다
2	나는 다소 불안하거나 우울하다
3	나는 매우 심하게 불안하거나 우울하다
C71	[VAS] 오늘 귀하의 건강상태를 측정합니다. 옆에 그려진 눈금자에는 0에서 100까지의 숫자가 표시되어 있습니다. 100은 상상할 수 있는 최고의 건강상태를 의미하고, 0은 상상할 수 있는 최저의 건강상태를 의미합니다. 눈금자 상에 오늘 귀하의 건강상태를 ×로 표시해 주십시오. 이제, 눈금자 상에 표시하신 숫자를 아래 박스에 기입해 주십시오. - 오늘의 건강상태
C74	[SF-12] 전반적으로 귀하의 건강상태는 어떠합니까?
1	최고로 좋다
2	아주 좋다
3	좋다
4	조금 나쁘다
5	나쁘다
C75	[SF-12] 다음 문항들은 귀하가 평상시 하는 활동에 관한 것입니다. 귀하의 건강상태 때문에 이러한 일상적인 활동을 하는 데 제한을 받습니까? 만약 그렇다면, 어느 정도 제한을 받습니까? - 다소 힘든 활동 (예: 탁자 옮기기, 비로 방 쓸기, 한두 시간 산보하기, 자전거 타기)
1	예, 제한을 많이 받는다
2	예, 제한을 조금 받는다
3	아니오, 제한을 전혀 받지 않는다
C76	[SF-12] 다음 문항들은 귀하가 평상시 하는 활동에 관한 것입니다. 귀하의 건강상태 때문에 이러한 일상적인 활동을 하는 데 제한을 받습니까? 만약 그렇다면, 어느 정도 제한을 받습니까? - 계단으로 여러 층 걸어 올라가는 것
1	예, 제한을 많이 받는다
2	예, 제한을 조금 받는다
3	아니오, 제한을 전혀 받지 않는다
C77	[SF-12] 지난 4주 동안에, 귀하의 신체적인 건강때문에 귀하의 일이나 일상적인 활동을 하는 데 다음과 같은 문제가 얼마나 자주 있었습니까? - 원하는 것보다 적은 양의 일을 했다
1	항상 그랬다
2	대부분 그랬다
3	때때로 그랬다
4	드물게 그랬다
5	전혀 그렇지 않았다
C78	[SF-12] 지난 4주 동안에, 귀하의 신체적인 건강때문에 귀하의 일이나 일상적인 활동을 하는 데 다음과 같은 문제가 얼마나 자주 있었습니까? - 일이나 다른 일상적인 활동 중에서 할 수 없는 것이 있었다
1	항상 그랬다
2	대부분 그랬다
3	때때로 그랬다
4	드물게 그랬다
5	전혀 그렇지 않았다
C79	[SF-12] 지난 4주 동안에, 정서적인 문제(예: 기분이 좋지 않거나 불안을 느끼는 것) 때문에 귀하의 일이나 일상적인 활동을 하는 데 다음과 같은 문제가 얼마나 자주 있었습니까? - 원하는 것보다 적은 양의 일을 했다
1	항상 그랬다
2	대부분 그랬다
3	때때로 그랬다
4	드물게 그랬다
5	전혀 그렇지 않았다
C80	[SF-12] 지난 4주 동안에, 정서적인 문제(예: 기분이 좋지 않거나 불안을 느끼는 것) 때문에 귀하의 일이나 일상적인 활동을 하는 데 다음과 같은 문제가 얼마나 자주 있었습니까? - 일이나 다른 일상적인 활동을 하는 데 평소처럼 주의를 기울이지 못했다
1	항상 그랬다
2	대부분 그랬다
3	때때로 그랬다
4	드물게 그랬다
5	전혀 그렇지 않았다
C81	[SF-12] 지난 4주 동안에, 귀하는 몸의 통증 때문에 정상적인 일(집 밖의 일과 집안 일을 포함해서)을 하는 데 얼마나 지장이 있었습니까?
1	전혀 없었다
2	약간 있었다
3	어느 정도 있었다
4	많이 있었다
5	대단히 극심했었다
C82	[SF-12] 아래의 질문들은 지난 4주 동안 귀하가 어떻게 느꼈고, 또 어떻게 지냈는지에 대한 설문입니다. 아래의 각 항목에 대하여, 귀하가 느꼈던 것과 가장 가까운 번호에 답해 주십시오. 지난 4주 동안에, 얼마나 자주 - - 귀하는 차분하고 평온하다고 느끼셨습니까?
1	항상 그랬다
2	대부분 그랬다
3	때때로 그랬다
4	드물게 그랬다
5	전혀 그렇지 않았다
C83	[SF-12] 아래의 질문들은 지난 4주 동안 귀하가 어떻게 느꼈고, 또 어떻게 지냈는지에 대한 설문입니다. 아래의 각 항목에 대하여, 귀하가 느꼈던 것과 가장 가까운 번호에 답해 주십시오. 지난 4주 동안에, 얼마나 자주 - - 귀하는 활력이 넘쳤습니까?
1	항상 그랬다
2	대부분 그랬다
3	때때로 그랬다
4	드물게 그랬다
5	전혀 그렇지 않았다
C84	[SF-12] 아래의 질문들은 지난 4주 동안 귀하가 어떻게 느꼈고, 또 어떻게 지냈는지에 대한 설문입니다. 아래의 각 항목에 대하여, 귀하가 느꼈던 것과 가장 가까운 번호에 답해 주십시오. 지난 4주 동안에, 얼마나 자주 - - 귀하는 마음이 많이 상하고 우울했었습니까?
1	항상 그랬다
2	대부분 그랬다
3	때때로 그랬다
4	드물게 그랬다
5	전혀 그렇지 않았다
C85	[SF-12] 지난 4주 동안에, 귀하의 신체적인 건강 문제 혹은 정서적인 문제로 인하여, 귀하의 사회 활동(예: 친구나 친지 방문하는 것)에 얼마나 자주 지장이 있었습니까?
1	항상 그랬다
2	대부분 그랬다
3	때때로 그랬다
4	드물게 그랬다
5	전혀 그렇지 않았다
DQ1	귀하는 현재 어떤 일을 하고 계십니까?
1	농/임/어업(가족종사자 포함)
2	자영업(종업원 9명 이하의 소규모장사 및 가족종사자, 택시기사)
3	판매/서비스직(상점점원, 세일즈맨 등)
4	기능/숙련공(운전사, 선반, 목공 등 숙련공)
5	일반작업직(토목관계의 현장작업, 수위)
6	사무/기술직(일반회사 사무직, 기술직, 초/중/고 교사)
7	경영/관리직(5급 이상의 고급공무원, 교장, 기업체 부장이상)
8	전문/자유직(대학교수, 의사, 변호사, 예술가)
9	가정주부(주로 가사에만 종사하는 부인)
10	학생
11	무직
12	기타

## Sheet: Column_DEF형
NAME	LABEL	비고
ID
TYPE	설문 유형
1	A
2	B
3	C
4	D
5	E
6	F
7	G
8	H
9	I
10	J
11	K
12	L
SQ1	귀하의 성별은 무엇입니까?
1	남자
2	여자
SQ2	실례지만, 귀하의 연세는 올해 만으로 어떻게 되십니까? - 나이(만)
RSQ2	실례지만, 귀하의 연세는 올해 만으로 어떻게 되십니까? - 연령
1	19-29 세
2	30-39 세
3	40-49 세
4	50~59세
5	60세 이상
SQ3	귀하께서 현재 거주하시는 곳은 어디입니까?
1	서울
2	인천
3	경기
4	그 외 지역
SQ4	귀하의 최종 학력은 어떻게 되십니까?(중퇴는 졸업에 포함되지 않습니다)
1	초등학교 졸업 이하
2	중학교 졸업
3	고등학교 졸업
4	2, 3년제 대학 졸업
5	4년제 대학교 재학/휴학 등 졸업 전
6	4년제 대학교 졸업 이상
A11	[EQ-5D-3L] 아래의 각 문항에서, 오늘 당신의 건강상태를 가장 잘 설명해주는 하나의 항목에 표시해 주십시오. - 운동능력
1	나는 걷는데 지장이 없다
2	나는 걷는데 다소 지장이 있다
3	나는 종일 누워있어야 한다
A12	[EQ-5D-3L] 아래의 각 문항에서, 오늘 당신의 건강상태를 가장 잘 설명해주는 하나의 항목에 표시해 주십시오. - 자기 관리
1	나는 목욕을 하거나 옷을 입는데 지장이 없다
2	나는 혼자 목욕을 하거나 옷을 입는데 다소 지장이 있다
3	나는 혼자 목욕을 하거나 옷을 입을 수가 없다
A13	[EQ-5D-3L] 아래의 각 문항에서, 오늘 당신의 건강상태를 가장 잘 설명해주는 하나의 항목에 표시해 주십시오. - 일상 활동 (예. 일, 공부, 가사일, 가족 또는 여가 활동)
1	나는 일상 활동을 하는데 지장이 없다
2	나는 일상 활동을 하는데 다소 지장이 있다
3	나는 일상 활동을 할 수가 없다
A14	[EQ-5D-3L] 아래의 각 문항에서, 오늘 당신의 건강상태를 가장 잘 설명해주는 하나의 항목에 표시해 주십시오. - 통증/불편
1	나는 통증이나 불편감이 없다
2	나는 다소 통증이나 불편감이 있다
3	나는 매우 심한 통증이나 불편감이 있다
A15	[EQ-5D-3L] 아래의 각 문항에서, 오늘 당신의 건강상태를 가장 잘 설명해주는 하나의 항목에 표시해 주십시오. - 불안/우울
1	나는 불안하거나 우울하지 않다
2	나는 다소 불안하거나 우울하다
3	나는 매우 심하게 불안하거나 우울하다
A16	[VAS] 오늘 귀하의 건강상태를 측정합니다. 옆에 그려진 눈금자에는 0에서 100까지의 숫자가 표시되어 있습니다. 100은 상상할 수 있는 최고의 건강상태를 의미하고, 0은 상상할 수 있는 최저의 건강상태를 의미합니다. 눈금자 상에 오늘 귀하의 건강상태를 ×로 표시해 주십시오. 이제, 눈금자 상에 표시하신 숫자를 아래 박스에 기입해 주십시오. - 오늘의 건강상태
A19	[SF-12] 전반적으로 귀하의 건강상태는 어떠합니까?
1	최고로 좋다
2	아주 좋다
3	좋다
4	조금 나쁘다
5	나쁘다
A20	[SF-12] 다음 문항들은 귀하가 평상시 하는 활동에 관한 것입니다. 귀하의 건강상태 때문에 이러한 일상적인 활동을 하는 데 제한을 받습니까? 만약 그렇다면, 어느 정도 제한을 받습니까? - 다소 힘든 활동 (예: 탁자 옮기기, 비로 방 쓸기, 한두 시간 산보하기, 자전거 타기)
1	예, 제한을 많이 받는다
2	예, 제한을 조금 받는다
3	아니오, 제한을 전혀 받지 않는다
A21	[SF-12] 다음 문항들은 귀하가 평상시 하는 활동에 관한 것입니다. 귀하의 건강상태 때문에 이러한 일상적인 활동을 하는 데 제한을 받습니까? 만약 그렇다면, 어느 정도 제한을 받습니까? - 계단으로 여러 층 걸어 올라가는 것
1	예, 제한을 많이 받는다
2	예, 제한을 조금 받는다
3	아니오, 제한을 전혀 받지 않는다
A22	[SF-12] 지난 4주 동안에, 귀하의 신체적인 건강때문에 귀하의 일이나 일상적인 활동을 하는 데 다음과 같은 문제가 얼마나 자주 있었습니까? - 원하는 것보다 적은 양의 일을 했다
1	항상 그랬다
2	대부분 그랬다
3	때때로 그랬다
4	드물게 그랬다
5	전혀 그렇지 않았다
A23	[SF-12] 지난 4주 동안에, 귀하의 신체적인 건강때문에 귀하의 일이나 일상적인 활동을 하는 데 다음과 같은 문제가 얼마나 자주 있었습니까? - 일이나 다른 일상적인 활동 중에서 할 수 없는 것이 있었다
1	항상 그랬다
2	대부분 그랬다
3	때때로 그랬다
4	드물게 그랬다
5	전혀 그렇지 않았다
A24	[SF-12] 지난 4주 동안에, 정서적인 문제(예: 기분이 좋지 않거나 불안을 느끼는 것) 때문에 귀하의 일이나 일상적인 활동을 하는 데 다음과 같은 문제가 얼마나 자주 있었습니까? - 원하는 것보다 적은 양의 일을 했다
1	항상 그랬다
2	대부분 그랬다
3	때때로 그랬다
4	드물게 그랬다
5	전혀 그렇지 않았다
A25	[SF-12] 지난 4주 동안에, 정서적인 문제(예: 기분이 좋지 않거나 불안을 느끼는 것) 때문에 귀하의 일이나 일상적인 활동을 하는 데 다음과 같은 문제가 얼마나 자주 있었습니까? - 일이나 다른 일상적인 활동을 하는 데 평소처럼 주의를 기울이지 못했다
1	항상 그랬다
2	대부분 그랬다
3	때때로 그랬다
4	드물게 그랬다
5	전혀 그렇지 않았다
A26	[SF-12] 지난 4주 동안에, 귀하는 몸의 통증 때문에 정상적인 일(집 밖의 일과 집안 일을 포함해서)을 하는 데 얼마나 지장이 있었습니까?
1	전혀 없었다
2	약간 있었다
3	어느 정도 있었다
4	많이 있었다
5	대단히 극심했었다
A27	[SF-12] 아래의 질문들은 지난 4주 동안 귀하가 어떻게 느꼈고, 또 어떻게 지냈는지에 대한 설문입니다. 아래의 각 항목에 대하여, 귀하가 느꼈던 것과 가장 가까운 번호에 답해 주십시오. 지난 4주 동안에, 얼마나 자주 - - 귀하는 차분하고 평온하다고 느끼셨습니까?
1	항상 그랬다
2	대부분 그랬다
3	때때로 그랬다
4	드물게 그랬다
5	전혀 그렇지 않았다
A28	[SF-12] 아래의 질문들은 지난 4주 동안 귀하가 어떻게 느꼈고, 또 어떻게 지냈는지에 대한 설문입니다. 아래의 각 항목에 대하여, 귀하가 느꼈던 것과 가장 가까운 번호에 답해 주십시오. 지난 4주 동안에, 얼마나 자주 - - 귀하는 활력이 넘쳤습니까?
1	항상 그랬다
2	대부분 그랬다
3	때때로 그랬다
4	드물게 그랬다
5	전혀 그렇지 않았다
A29	[SF-12] 아래의 질문들은 지난 4주 동안 귀하가 어떻게 느꼈고, 또 어떻게 지냈는지에 대한 설문입니다. 아래의 각 항목에 대하여, 귀하가 느꼈던 것과 가장 가까운 번호에 답해 주십시오. 지난 4주 동안에, 얼마나 자주 - - 귀하는 마음이 많이 상하고 우울했었습니까?
1	항상 그랬다
2	대부분 그랬다
3	때때로 그랬다
4	드물게 그랬다
5	전혀 그렇지 않았다
A30	[SF-12] 지난 4주 동안에, 귀하의 신체적인 건강 문제 혹은 정서적인 문제로 인하여, 귀하의 사회 활동(예: 친구나 친지 방문하는 것)에 얼마나 자주 지장이 있었습니까?
1	항상 그랬다
2	대부분 그랬다
3	때때로 그랬다
4	드물게 그랬다
5	전혀 그렇지 않았다
H1_1	오늘 귀하의 건강상태는 다음과 같다고 가정하고 응답해 주시기 바랍니다.	전 유형
63	한 손에 감각이 약간 없어지고, 걸을 때 약간 불안정함. 한 쪽 눈에 약간의 시야 손실이 있고, 급하게 소변을 보고 싶은 경우가 자주 있음.
70	약한 떨림이 있고 약간 천천히 움직이지만, 걸을 수 있고 도움 없이 일상생활을 함.
73	술을 많이 마시고, 때때로 술을 마시고자 하는 욕구를 조절하는 데에 어려움이 있음. 취했을 때 이 사람은 일상생활을 하는 데에 어려움이 있음.
A31	[EQ-5D-3L] 아래의 각 문항에서, 오늘 당신의 건강상태를 가장 잘 설명해주는 하나의 항목에 표시해 주십시오. - 운동능력
1	나는 걷는데 지장이 없다
2	나는 걷는데 다소 지장이 있다
3	나는 종일 누워있어야 한다
A32	[EQ-5D-3L] 아래의 각 문항에서, 오늘 당신의 건강상태를 가장 잘 설명해주는 하나의 항목에 표시해 주십시오. - 자기 관리
1	나는 목욕을 하거나 옷을 입는데 지장이 없다
2	나는 혼자 목욕을 하거나 옷을 입는데 다소 지장이 있다
3	나는 혼자 목욕을 하거나 옷을 입을 수가 없다
A33	[EQ-5D-3L] 아래의 각 문항에서, 오늘 당신의 건강상태를 가장 잘 설명해주는 하나의 항목에 표시해 주십시오. - 일상 활동 (예. 일, 공부, 가사일, 가족 또는 여가 활동)
1	나는 일상 활동을 하는데 지장이 없다
2	나는 일상 활동을 하는데 다소 지장이 있다
3	나는 일상 활동을 할 수가 없다
A34	[EQ-5D-3L] 아래의 각 문항에서, 오늘 당신의 건강상태를 가장 잘 설명해주는 하나의 항목에 표시해 주십시오. - 통증/불편
1	나는 통증이나 불편감이 없다
2	나는 다소 통증이나 불편감이 있다
3	나는 매우 심한 통증이나 불편감이 있다
A35	[EQ-5D-3L] 아래의 각 문항에서, 오늘 당신의 건강상태를 가장 잘 설명해주는 하나의 항목에 표시해 주십시오. - 불안/우울
1	나는 불안하거나 우울하지 않다
2	나는 다소 불안하거나 우울하다
3	나는 매우 심하게 불안하거나 우울하다
A36	[VAS] 오늘 귀하의 건강상태를 측정합니다. 옆에 그려진 눈금자에는 0에서 100까지의 숫자가 표시되어 있습니다. 100은 상상할 수 있는 최고의 건강상태를 의미하고, 0은 상상할 수 있는 최저의 건강상태를 의미합니다. 눈금자 상에 오늘 귀하의 건강상태를 ×로 표시해 주십시오. 이제, 눈금자 상에 표시하신 숫자를 아래 박스에 기입해 주십시오. - 오늘의 건강상태
A39	[SF-12] 전반적으로 귀하의 건강상태는 어떠합니까?
1	최고로 좋다
2	아주 좋다
3	좋다
4	조금 나쁘다
5	나쁘다
A40	[SF-12] 다음 문항들은 귀하가 평상시 하는 활동에 관한 것입니다. 귀하의 건강상태 때문에 이러한 일상적인 활동을 하는 데 제한을 받습니까? 만약 그렇다면, 어느 정도 제한을 받습니까? - 다소 힘든 활동 (예: 탁자 옮기기, 비로 방 쓸기, 한두 시간 산보하기, 자전거 타기)
1	예, 제한을 많이 받는다
2	예, 제한을 조금 받는다
3	아니오, 제한을 전혀 받지 않는다
A41	[SF-12] 다음 문항들은 귀하가 평상시 하는 활동에 관한 것입니다. 귀하의 건강상태 때문에 이러한 일상적인 활동을 하는 데 제한을 받습니까? 만약 그렇다면, 어느 정도 제한을 받습니까? - 계단으로 여러 층 걸어 올라가는 것
1	예, 제한을 많이 받는다
2	예, 제한을 조금 받는다
3	아니오, 제한을 전혀 받지 않는다
A42	[SF-12] 지난 4주 동안에, 귀하의 신체적인 건강때문에 귀하의 일이나 일상적인 활동을 하는 데 다음과 같은 문제가 얼마나 자주 있었습니까? - 원하는 것보다 적은 양의 일을 했다
1	항상 그랬다
2	대부분 그랬다
3	때때로 그랬다
4	드물게 그랬다
5	전혀 그렇지 않았다
A43	[SF-12] 지난 4주 동안에, 귀하의 신체적인 건강때문에 귀하의 일이나 일상적인 활동을 하는 데 다음과 같은 문제가 얼마나 자주 있었습니까? - 일이나 다른 일상적인 활동 중에서 할 수 없는 것이 있었다
1	항상 그랬다
2	대부분 그랬다
3	때때로 그랬다
4	드물게 그랬다
5	전혀 그렇지 않았다
A44	[SF-12] 지난 4주 동안에, 정서적인 문제(예: 기분이 좋지 않거나 불안을 느끼는 것) 때문에 귀하의 일이나 일상적인 활동을 하는 데 다음과 같은 문제가 얼마나 자주 있었습니까? - 원하는 것보다 적은 양의 일을 했다
1	항상 그랬다
2	대부분 그랬다
3	때때로 그랬다
4	드물게 그랬다
5	전혀 그렇지 않았다
A45	[SF-12] 지난 4주 동안에, 정서적인 문제(예: 기분이 좋지 않거나 불안을 느끼는 것) 때문에 귀하의 일이나 일상적인 활동을 하는 데 다음과 같은 문제가 얼마나 자주 있었습니까? - 일이나 다른 일상적인 활동을 하는 데 평소처럼 주의를 기울이지 못했다
1	항상 그랬다
2	대부분 그랬다
3	때때로 그랬다
4	드물게 그랬다
5	전혀 그렇지 않았다
A46	[SF-12] 지난 4주 동안에, 귀하는 몸의 통증 때문에 정상적인 일(집 밖의 일과 집안 일을 포함해서)을 하는 데 얼마나 지장이 있었습니까?
1	전혀 없었다
2	약간 있었다
3	어느 정도 있었다
4	많이 있었다
5	대단히 극심했었다
A47	[SF-12] 아래의 질문들은 지난 4주 동안 귀하가 어떻게 느꼈고, 또 어떻게 지냈는지에 대한 설문입니다. 아래의 각 항목에 대하여, 귀하가 느꼈던 것과 가장 가까운 번호에 답해 주십시오. 지난 4주 동안에, 얼마나 자주 - - 귀하는 차분하고 평온하다고 느끼셨습니까?
1	항상 그랬다
2	대부분 그랬다
3	때때로 그랬다
4	드물게 그랬다
5	전혀 그렇지 않았다
A48	[SF-12] 아래의 질문들은 지난 4주 동안 귀하가 어떻게 느꼈고, 또 어떻게 지냈는지에 대한 설문입니다. 아래의 각 항목에 대하여, 귀하가 느꼈던 것과 가장 가까운 번호에 답해 주십시오. 지난 4주 동안에, 얼마나 자주 - - 귀하는 활력이 넘쳤습니까?
1	항상 그랬다
2	대부분 그랬다
3	때때로 그랬다
4	드물게 그랬다
5	전혀 그렇지 않았다
A49	[SF-12] 아래의 질문들은 지난 4주 동안 귀하가 어떻게 느꼈고, 또 어떻게 지냈는지에 대한 설문입니다. 아래의 각 항목에 대하여, 귀하가 느꼈던 것과 가장 가까운 번호에 답해 주십시오. 지난 4주 동안에, 얼마나 자주 - - 귀하는 마음이 많이 상하고 우울했었습니까?
1	항상 그랬다
2	대부분 그랬다
3	때때로 그랬다
4	드물게 그랬다
5	전혀 그렇지 않았다
A50	[SF-12] 지난 4주 동안에, 귀하의 신체적인 건강 문제 혹은 정서적인 문제로 인하여, 귀하의 사회 활동(예: 친구나 친지 방문하는 것)에 얼마나 자주 지장이 있었습니까?
1	항상 그랬다
2	대부분 그랬다
3	때때로 그랬다
4	드물게 그랬다
5	전혀 그렇지 않았다
H1_2	오늘 귀하의 건강상태는 다음과 같다고 가정하고 응답해 주시기 바랍니다.	전 유형
64	걷는 데에 도움이 필요하고, 글쓰기 및 팔을 쓰는 데에 어려움이 있음. 한 쪽 눈에 시야 손실이 있고, 소변 보는 것을 조절할 수 없음.
71	중간 정도의 떨림이 있고 천천히 움직여서 걷기, 일상생활에 약간의 어려움이 있음. 이 사람은 삼키기, 이야기하기, 잠자기, 사물을 기억하기에 약간의 문제가 있음.
74	술을 많이 마시고, 거의 매주 술에 취하며, 술을 마시고자 하는 욕구를 조절하는 데에 큰 어려움이 있음. 술을 마시고 깨는 것이 일상생활에 큰 어려움을 초래하고, 수면이 부족하며, 피로함.
A51	[EQ-5D-3L] 아래의 각 문항에서, 오늘 당신의 건강상태를 가장 잘 설명해주는 하나의 항목에 표시해 주십시오. - 운동능력
1	나는 걷는데 지장이 없다
2	나는 걷는데 다소 지장이 있다
3	나는 종일 누워있어야 한다
A52	[EQ-5D-3L] 아래의 각 문항에서, 오늘 당신의 건강상태를 가장 잘 설명해주는 하나의 항목에 표시해 주십시오. - 자기 관리
1	나는 목욕을 하거나 옷을 입는데 지장이 없다
2	나는 혼자 목욕을 하거나 옷을 입는데 다소 지장이 있다
3	나는 혼자 목욕을 하거나 옷을 입을 수가 없다
A53	[EQ-5D-3L] 아래의 각 문항에서, 오늘 당신의 건강상태를 가장 잘 설명해주는 하나의 항목에 표시해 주십시오. - 일상 활동 (예. 일, 공부, 가사일, 가족 또는 여가 활동)
1	나는 일상 활동을 하는데 지장이 없다
2	나는 일상 활동을 하는데 다소 지장이 있다
3	나는 일상 활동을 할 수가 없다
A54	[EQ-5D-3L] 아래의 각 문항에서, 오늘 당신의 건강상태를 가장 잘 설명해주는 하나의 항목에 표시해 주십시오. - 통증/불편
1	나는 통증이나 불편감이 없다
2	나는 다소 통증이나 불편감이 있다
3	나는 매우 심한 통증이나 불편감이 있다
A55	[EQ-5D-3L] 아래의 각 문항에서, 오늘 당신의 건강상태를 가장 잘 설명해주는 하나의 항목에 표시해 주십시오. - 불안/우울
1	나는 불안하거나 우울하지 않다
2	나는 다소 불안하거나 우울하다
3	나는 매우 심하게 불안하거나 우울하다
A56	[VAS] 오늘 귀하의 건강상태를 측정합니다. 옆에 그려진 눈금자에는 0에서 100까지의 숫자가 표시되어 있습니다. 100은 상상할 수 있는 최고의 건강상태를 의미하고, 0은 상상할 수 있는 최저의 건강상태를 의미합니다. 눈금자 상에 오늘 귀하의 건강상태를 ×로 표시해 주십시오. 이제, 눈금자 상에 표시하신 숫자를 아래 박스에 기입해 주십시오. - 오늘의 건강상태
A59	[SF-12] 전반적으로 귀하의 건강상태는 어떠합니까?
1	최고로 좋다
2	아주 좋다
3	좋다
4	조금 나쁘다
5	나쁘다
A60	[SF-12] 다음 문항들은 귀하가 평상시 하는 활동에 관한 것입니다. 귀하의 건강상태 때문에 이러한 일상적인 활동을 하는 데 제한을 받습니까? 만약 그렇다면, 어느 정도 제한을 받습니까? - 다소 힘든 활동 (예: 탁자 옮기기, 비로 방 쓸기, 한두 시간 산보하기, 자전거 타기)
1	예, 제한을 많이 받는다
2	예, 제한을 조금 받는다
3	아니오, 제한을 전혀 받지 않는다
A61	[SF-12] 다음 문항들은 귀하가 평상시 하는 활동에 관한 것입니다. 귀하의 건강상태 때문에 이러한 일상적인 활동을 하는 데 제한을 받습니까? 만약 그렇다면, 어느 정도 제한을 받습니까? - 계단으로 여러 층 걸어 올라가는 것
1	예, 제한을 많이 받는다
2	예, 제한을 조금 받는다
3	아니오, 제한을 전혀 받지 않는다
A62	[SF-12] 지난 4주 동안에, 귀하의 신체적인 건강때문에 귀하의 일이나 일상적인 활동을 하는 데 다음과 같은 문제가 얼마나 자주 있었습니까? - 원하는 것보다 적은 양의 일을 했다
1	항상 그랬다
2	대부분 그랬다
3	때때로 그랬다
4	드물게 그랬다
5	전혀 그렇지 않았다
A63	[SF-12] 지난 4주 동안에, 귀하의 신체적인 건강때문에 귀하의 일이나 일상적인 활동을 하는 데 다음과 같은 문제가 얼마나 자주 있었습니까? - 일이나 다른 일상적인 활동 중에서 할 수 없는 것이 있었다
1	항상 그랬다
2	대부분 그랬다
3	때때로 그랬다
4	드물게 그랬다
5	전혀 그렇지 않았다
A64	[SF-12] 지난 4주 동안에, 정서적인 문제(예: 기분이 좋지 않거나 불안을 느끼는 것) 때문에 귀하의 일이나 일상적인 활동을 하는 데 다음과 같은 문제가 얼마나 자주 있었습니까? - 원하는 것보다 적은 양의 일을 했다
1	항상 그랬다
2	대부분 그랬다
3	때때로 그랬다
4	드물게 그랬다
5	전혀 그렇지 않았다
A65	[SF-12] 지난 4주 동안에, 정서적인 문제(예: 기분이 좋지 않거나 불안을 느끼는 것) 때문에 귀하의 일이나 일상적인 활동을 하는 데 다음과 같은 문제가 얼마나 자주 있었습니까? - 일이나 다른 일상적인 활동을 하는 데 평소처럼 주의를 기울이지 못했다
1	항상 그랬다
2	대부분 그랬다
3	때때로 그랬다
4	드물게 그랬다
5	전혀 그렇지 않았다
A66	[SF-12] 지난 4주 동안에, 귀하는 몸의 통증 때문에 정상적인 일(집 밖의 일과 집안 일을 포함해서)을 하는 데 얼마나 지장이 있었습니까?
1	전혀 없었다
2	약간 있었다
3	어느 정도 있었다
4	많이 있었다
5	대단히 극심했었다
A67	[SF-12] 아래의 질문들은 지난 4주 동안 귀하가 어떻게 느꼈고, 또 어떻게 지냈는지에 대한 설문입니다. 아래의 각 항목에 대하여, 귀하가 느꼈던 것과 가장 가까운 번호에 답해 주십시오. 지난 4주 동안에, 얼마나 자주 - - 귀하는 차분하고 평온하다고 느끼셨습니까?
1	항상 그랬다
2	대부분 그랬다
3	때때로 그랬다
4	드물게 그랬다
5	전혀 그렇지 않았다
A68	[SF-12] 아래의 질문들은 지난 4주 동안 귀하가 어떻게 느꼈고, 또 어떻게 지냈는지에 대한 설문입니다. 아래의 각 항목에 대하여, 귀하가 느꼈던 것과 가장 가까운 번호에 답해 주십시오. 지난 4주 동안에, 얼마나 자주 - - 귀하는 활력이 넘쳤습니까?
1	항상 그랬다
2	대부분 그랬다
3	때때로 그랬다
4	드물게 그랬다
5	전혀 그렇지 않았다
A69	[SF-12] 아래의 질문들은 지난 4주 동안 귀하가 어떻게 느꼈고, 또 어떻게 지냈는지에 대한 설문입니다. 아래의 각 항목에 대하여, 귀하가 느꼈던 것과 가장 가까운 번호에 답해 주십시오. 지난 4주 동안에, 얼마나 자주 - - 귀하는 마음이 많이 상하고 우울했었습니까?
1	항상 그랬다
2	대부분 그랬다
3	때때로 그랬다
4	드물게 그랬다
5	전혀 그렇지 않았다
A70	[SF-12] 지난 4주 동안에, 귀하의 신체적인 건강 문제 혹은 정서적인 문제로 인하여, 귀하의 사회 활동(예: 친구나 친지 방문하는 것)에 얼마나 자주 지장이 있었습니까?
1	항상 그랬다
2	대부분 그랬다
3	때때로 그랬다
4	드물게 그랬다
5	전혀 그렇지 않았다
H1_3	오늘 귀하의 건강상태는 다음과 같다고 가정하고 응답해 주시기 바랍니다.	전 유형
65	발음이 어눌하고, 삼키는 데에 어려움이 있음. 이 사람은 양팔의 근력이 약하고, 다리의 움직임이 매우 제한되고 뻣뻣함. 양쪽 눈에 시야 손실이 있고, 소변을 조절할 수 없음.
72	심한 떨림이 있고 매우 천천히 움직여서 걷기, 일상생활에 큰 어려움이 있음. 이 사람은 쉽게 넘어지고, 이야기하기, 삼키기, 잠자기, 사물을 기억하기에 많은 어려움이 있음.
75	거의 매일 취하고, 술을 마시고자 하는 욕구를 조절할 수 없음. 술을 마시고 깨는 것이 대부분의 일상생활을 대신함. 이 사람은 사고하기, 기억하기, 대화하기에 어려움이 있고, 지속적으로 통증 및 피로를 느낌.
A71	[EQ-5D-3L] 아래의 각 문항에서, 오늘 당신의 건강상태를 가장 잘 설명해주는 하나의 항목에 표시해 주십시오. - 운동능력
1	나는 걷는데 지장이 없다
2	나는 걷는데 다소 지장이 있다
3	나는 종일 누워있어야 한다
A72	[EQ-5D-3L] 아래의 각 문항에서, 오늘 당신의 건강상태를 가장 잘 설명해주는 하나의 항목에 표시해 주십시오. - 자기 관리
1	나는 목욕을 하거나 옷을 입는데 지장이 없다
2	나는 혼자 목욕을 하거나 옷을 입는데 다소 지장이 있다
3	나는 혼자 목욕을 하거나 옷을 입을 수가 없다
A73	[EQ-5D-3L] 아래의 각 문항에서, 오늘 당신의 건강상태를 가장 잘 설명해주는 하나의 항목에 표시해 주십시오. - 일상 활동 (예. 일, 공부, 가사일, 가족 또는 여가 활동)
1	나는 일상 활동을 하는데 지장이 없다
2	나는 일상 활동을 하는데 다소 지장이 있다
3	나는 일상 활동을 할 수가 없다
A74	[EQ-5D-3L] 아래의 각 문항에서, 오늘 당신의 건강상태를 가장 잘 설명해주는 하나의 항목에 표시해 주십시오. - 통증/불편
1	나는 통증이나 불편감이 없다
2	나는 다소 통증이나 불편감이 있다
3	나는 매우 심한 통증이나 불편감이 있다
A75	[EQ-5D-3L] 아래의 각 문항에서, 오늘 당신의 건강상태를 가장 잘 설명해주는 하나의 항목에 표시해 주십시오. - 불안/우울
1	나는 불안하거나 우울하지 않다
2	나는 다소 불안하거나 우울하다
3	나는 매우 심하게 불안하거나 우울하다
A76	[VAS] 오늘 귀하의 건강상태를 측정합니다. 옆에 그려진 눈금자에는 0에서 100까지의 숫자가 표시되어 있습니다. 100은 상상할 수 있는 최고의 건강상태를 의미하고, 0은 상상할 수 있는 최저의 건강상태를 의미합니다. 눈금자 상에 오늘 귀하의 건강상태를 ×로 표시해 주십시오. 이제, 눈금자 상에 표시하신 숫자를 아래 박스에 기입해 주십시오. - 오늘의 건강상태
B6	[SF-12] 전반적으로 귀하의 건강상태는 어떠합니까?
1	최고로 좋다
2	아주 좋다
3	좋다
4	조금 나쁘다
5	나쁘다
B7	[SF-12] 다음 문항들은 귀하가 평상시 하는 활동에 관한 것입니다. 귀하의 건강상태 때문에 이러한 일상적인 활동을 하는 데 제한을 받습니까? 만약 그렇다면, 어느 정도 제한을 받습니까? - 다소 힘든 활동 (예: 탁자 옮기기, 비로 방 쓸기, 한두 시간 산보하기, 자전거 타기)
1	예, 제한을 많이 받는다
2	예, 제한을 조금 받는다
3	아니오, 제한을 전혀 받지 않는다
B8	[SF-12] 다음 문항들은 귀하가 평상시 하는 활동에 관한 것입니다. 귀하의 건강상태 때문에 이러한 일상적인 활동을 하는 데 제한을 받습니까? 만약 그렇다면, 어느 정도 제한을 받습니까? - 계단으로 여러 층 걸어 올라가는 것
1	예, 제한을 많이 받는다
2	예, 제한을 조금 받는다
3	아니오, 제한을 전혀 받지 않는다
B9	[SF-12] 지난 4주 동안에, 귀하의 신체적인 건강때문에 귀하의 일이나 일상적인 활동을 하는 데 다음과 같은 문제가 얼마나 자주 있었습니까? - 원하는 것보다 적은 양의 일을 했다
1	항상 그랬다
2	대부분 그랬다
3	때때로 그랬다
4	드물게 그랬다
5	전혀 그렇지 않았다
B10	[SF-12] 지난 4주 동안에, 귀하의 신체적인 건강때문에 귀하의 일이나 일상적인 활동을 하는 데 다음과 같은 문제가 얼마나 자주 있었습니까? - 일이나 다른 일상적인 활동 중에서 할 수 없는 것이 있었다
1	항상 그랬다
2	대부분 그랬다
3	때때로 그랬다
4	드물게 그랬다
5	전혀 그렇지 않았다
B11	[SF-12] 지난 4주 동안에, 정서적인 문제(예: 기분이 좋지 않거나 불안을 느끼는 것) 때문에 귀하의 일이나 일상적인 활동을 하는 데 다음과 같은 문제가 얼마나 자주 있었습니까? - 원하는 것보다 적은 양의 일을 했다
1	항상 그랬다
2	대부분 그랬다
3	때때로 그랬다
4	드물게 그랬다
5	전혀 그렇지 않았다
B12	[SF-12] 지난 4주 동안에, 정서적인 문제(예: 기분이 좋지 않거나 불안을 느끼는 것) 때문에 귀하의 일이나 일상적인 활동을 하는 데 다음과 같은 문제가 얼마나 자주 있었습니까? - 일이나 다른 일상적인 활동을 하는 데 평소처럼 주의를 기울이지 못했다
1	항상 그랬다
2	대부분 그랬다
3	때때로 그랬다
4	드물게 그랬다
5	전혀 그렇지 않았다
B13	[SF-12] 지난 4주 동안에, 귀하는 몸의 통증 때문에 정상적인 일(집 밖의 일과 집안 일을 포함해서)을 하는 데 얼마나 지장이 있었습니까?
1	전혀 없었다
2	약간 있었다
3	어느 정도 있었다
4	많이 있었다
5	대단히 극심했었다
B14	[SF-12] 아래의 질문들은 지난 4주 동안 귀하가 어떻게 느꼈고, 또 어떻게 지냈는지에 대한 설문입니다. 아래의 각 항목에 대하여, 귀하가 느꼈던 것과 가장 가까운 번호에 답해 주십시오. 지난 4주 동안에, 얼마나 자주 - - 귀하는 차분하고 평온하다고 느끼셨습니까?
1	항상 그랬다
2	대부분 그랬다
3	때때로 그랬다
4	드물게 그랬다
5	전혀 그렇지 않았다
B15	[SF-12] 아래의 질문들은 지난 4주 동안 귀하가 어떻게 느꼈고, 또 어떻게 지냈는지에 대한 설문입니다. 아래의 각 항목에 대하여, 귀하가 느꼈던 것과 가장 가까운 번호에 답해 주십시오. 지난 4주 동안에, 얼마나 자주 - - 귀하는 활력이 넘쳤습니까?
1	항상 그랬다
2	대부분 그랬다
3	때때로 그랬다
4	드물게 그랬다
5	전혀 그렇지 않았다
B16	[SF-12] 아래의 질문들은 지난 4주 동안 귀하가 어떻게 느꼈고, 또 어떻게 지냈는지에 대한 설문입니다. 아래의 각 항목에 대하여, 귀하가 느꼈던 것과 가장 가까운 번호에 답해 주십시오. 지난 4주 동안에, 얼마나 자주 - - 귀하는 마음이 많이 상하고 우울했었습니까?
1	항상 그랬다
2	대부분 그랬다
3	때때로 그랬다
4	드물게 그랬다
5	전혀 그렇지 않았다
B17	[SF-12] 지난 4주 동안에, 귀하의 신체적인 건강 문제 혹은 정서적인 문제로 인하여, 귀하의 사회 활동(예: 친구나 친지 방문하는 것)에 얼마나 자주 지장이 있었습니까?
1	항상 그랬다
2	대부분 그랬다
3	때때로 그랬다
4	드물게 그랬다
5	전혀 그렇지 않았다
H2_1	오늘 귀하의 건강상태는 다음과 같다고 가정하고 응답해 주시기 바랍니다.	전 유형
66	과거에 갑작스러운 발작이 있었지만, 이제 약물로 멈추었음. 이 사람은 의식이 약간 몽롱하고, 집중하는 데에 어려움을 겪으며, 앞으로 발작이 생길까 약간 불안함.
99	지능이 낮고, 학교에서 학습이 느림. 어른이 되었을 때, 이 사람은 감독 하에 간단한 업무를 할 수 있고, 독립적으로 살아갈 수 있지만, 아이들을 기르는 데에 도움이 자주 필요함.
113	표지판을 읽는 것과 같이 먼 거리를 보는 데에 약간의 어려움이 있지만, 시력에 관한 다른 문제는 없음.
B18	[EQ-5D-3L] 아래의 각 문항에서, 오늘 당신의 건강상태를 가장 잘 설명해주는 하나의 항목에 표시해 주십시오. - 운동능력
1	나는 걷는데 지장이 없다
2	나는 걷는데 다소 지장이 있다
3	나는 종일 누워있어야 한다
B19	[EQ-5D-3L] 아래의 각 문항에서, 오늘 당신의 건강상태를 가장 잘 설명해주는 하나의 항목에 표시해 주십시오. - 자기 관리
1	나는 목욕을 하거나 옷을 입는데 지장이 없다
2	나는 혼자 목욕을 하거나 옷을 입는데 다소 지장이 있다
3	나는 혼자 목욕을 하거나 옷을 입을 수가 없다
B20	[EQ-5D-3L] 아래의 각 문항에서, 오늘 당신의 건강상태를 가장 잘 설명해주는 하나의 항목에 표시해 주십시오. - 일상 활동 (예. 일, 공부, 가사일, 가족 또는 여가 활동)
1	나는 일상 활동을 하는데 지장이 없다
2	나는 일상 활동을 하는데 다소 지장이 있다
3	나는 일상 활동을 할 수가 없다
B21	[EQ-5D-3L] 아래의 각 문항에서, 오늘 당신의 건강상태를 가장 잘 설명해주는 하나의 항목에 표시해 주십시오. - 통증/불편
1	나는 통증이나 불편감이 없다
2	나는 다소 통증이나 불편감이 있다
3	나는 매우 심한 통증이나 불편감이 있다
B22	[EQ-5D-3L] 아래의 각 문항에서, 오늘 당신의 건강상태를 가장 잘 설명해주는 하나의 항목에 표시해 주십시오. - 불안/우울
1	나는 불안하거나 우울하지 않다
2	나는 다소 불안하거나 우울하다
3	나는 매우 심하게 불안하거나 우울하다
B23	[VAS] 오늘 귀하의 건강상태를 측정합니다. 옆에 그려진 눈금자에는 0에서 100까지의 숫자가 표시되어 있습니다. 100은 상상할 수 있는 최고의 건강상태를 의미하고, 0은 상상할 수 있는 최저의 건강상태를 의미합니다. 눈금자 상에 오늘 귀하의 건강상태를 ×로 표시해 주십시오. 이제, 눈금자 상에 표시하신 숫자를 아래 박스에 기입해 주십시오. - 오늘의 건강상태
B26	[SF-12] 전반적으로 귀하의 건강상태는 어떠합니까?
1	최고로 좋다
2	아주 좋다
3	좋다
4	조금 나쁘다
5	나쁘다
B27	[SF-12] 다음 문항들은 귀하가 평상시 하는 활동에 관한 것입니다. 귀하의 건강상태 때문에 이러한 일상적인 활동을 하는 데 제한을 받습니까? 만약 그렇다면, 어느 정도 제한을 받습니까? - 다소 힘든 활동 (예: 탁자 옮기기, 비로 방 쓸기, 한두 시간 산보하기, 자전거 타기)
1	예, 제한을 많이 받는다
2	예, 제한을 조금 받는다
3	아니오, 제한을 전혀 받지 않는다
B28	[SF-12] 다음 문항들은 귀하가 평상시 하는 활동에 관한 것입니다. 귀하의 건강상태 때문에 이러한 일상적인 활동을 하는 데 제한을 받습니까? 만약 그렇다면, 어느 정도 제한을 받습니까? - 계단으로 여러 층 걸어 올라가는 것
1	예, 제한을 많이 받는다
2	예, 제한을 조금 받는다
3	아니오, 제한을 전혀 받지 않는다
B29	[SF-12] 지난 4주 동안에, 귀하의 신체적인 건강때문에 귀하의 일이나 일상적인 활동을 하는 데 다음과 같은 문제가 얼마나 자주 있었습니까? - 원하는 것보다 적은 양의 일을 했다
1	항상 그랬다
2	대부분 그랬다
3	때때로 그랬다
4	드물게 그랬다
5	전혀 그렇지 않았다
B30	[SF-12] 지난 4주 동안에, 귀하의 신체적인 건강때문에 귀하의 일이나 일상적인 활동을 하는 데 다음과 같은 문제가 얼마나 자주 있었습니까? - 일이나 다른 일상적인 활동 중에서 할 수 없는 것이 있었다
1	항상 그랬다
2	대부분 그랬다
3	때때로 그랬다
4	드물게 그랬다
5	전혀 그렇지 않았다
B31	[SF-12] 지난 4주 동안에, 정서적인 문제(예: 기분이 좋지 않거나 불안을 느끼는 것) 때문에 귀하의 일이나 일상적인 활동을 하는 데 다음과 같은 문제가 얼마나 자주 있었습니까? - 원하는 것보다 적은 양의 일을 했다
1	항상 그랬다
2	대부분 그랬다
3	때때로 그랬다
4	드물게 그랬다
5	전혀 그렇지 않았다
B32	[SF-12] 지난 4주 동안에, 정서적인 문제(예: 기분이 좋지 않거나 불안을 느끼는 것) 때문에 귀하의 일이나 일상적인 활동을 하는 데 다음과 같은 문제가 얼마나 자주 있었습니까? - 일이나 다른 일상적인 활동을 하는 데 평소처럼 주의를 기울이지 못했다
1	항상 그랬다
2	대부분 그랬다
3	때때로 그랬다
4	드물게 그랬다
5	전혀 그렇지 않았다
B33	[SF-12] 지난 4주 동안에, 귀하는 몸의 통증 때문에 정상적인 일(집 밖의 일과 집안 일을 포함해서)을 하는 데 얼마나 지장이 있었습니까?
1	전혀 없었다
2	약간 있었다
3	어느 정도 있었다
4	많이 있었다
5	대단히 극심했었다
B34	[SF-12] 아래의 질문들은 지난 4주 동안 귀하가 어떻게 느꼈고, 또 어떻게 지냈는지에 대한 설문입니다. 아래의 각 항목에 대하여, 귀하가 느꼈던 것과 가장 가까운 번호에 답해 주십시오. 지난 4주 동안에, 얼마나 자주 - - 귀하는 차분하고 평온하다고 느끼셨습니까?
1	항상 그랬다
2	대부분 그랬다
3	때때로 그랬다
4	드물게 그랬다
5	전혀 그렇지 않았다
B35	[SF-12] 아래의 질문들은 지난 4주 동안 귀하가 어떻게 느꼈고, 또 어떻게 지냈는지에 대한 설문입니다. 아래의 각 항목에 대하여, 귀하가 느꼈던 것과 가장 가까운 번호에 답해 주십시오. 지난 4주 동안에, 얼마나 자주 - - 귀하는 활력이 넘쳤습니까?
1	항상 그랬다
2	대부분 그랬다
3	때때로 그랬다
4	드물게 그랬다
5	전혀 그렇지 않았다
B36	[SF-12] 아래의 질문들은 지난 4주 동안 귀하가 어떻게 느꼈고, 또 어떻게 지냈는지에 대한 설문입니다. 아래의 각 항목에 대하여, 귀하가 느꼈던 것과 가장 가까운 번호에 답해 주십시오. 지난 4주 동안에, 얼마나 자주 - - 귀하는 마음이 많이 상하고 우울했었습니까?
1	항상 그랬다
2	대부분 그랬다
3	때때로 그랬다
4	드물게 그랬다
5	전혀 그렇지 않았다
B37	[SF-12] 지난 4주 동안에, 귀하의 신체적인 건강 문제 혹은 정서적인 문제로 인하여, 귀하의 사회 활동(예: 친구나 친지 방문하는 것)에 얼마나 자주 지장이 있었습니까?
1	항상 그랬다
2	대부분 그랬다
3	때때로 그랬다
4	드물게 그랬다
5	전혀 그렇지 않았다
H2_2	오늘 귀하의 건강상태는 다음과 같다고 가정하고 응답해 주시기 바랍니다.	전 유형
67	한 달에 한 번 심한 근육 수축과 뻣뻣함 및 의식 소실을 동반한 갑작스러운 발작이 있음. 발작 사이에 이 사람은 의식이 약간 몽롱하고, 집중하는 데에 어려움을 겪으며, 앞으로 발작이 생길까 불안함.
100	지능이 낮고, 말이나 간단한 일을 배우는 데에도 느림. 어른이 되었을 때, 이 사람은 생산적으로 일하거나 독립적으로 살아가고 아이들을 기르는 데에 많은 지원이 필요함.
114	시력의 문제가 있어서 방 하나 건너의 얼굴이나 사물을 인식하는 것이 어려움.
B38	[EQ-5D-3L] 아래의 각 문항에서, 오늘 당신의 건강상태를 가장 잘 설명해주는 하나의 항목에 표시해 주십시오. - 운동능력
1	나는 걷는데 지장이 없다
2	나는 걷는데 다소 지장이 있다
3	나는 종일 누워있어야 한다
B39	[EQ-5D-3L] 아래의 각 문항에서, 오늘 당신의 건강상태를 가장 잘 설명해주는 하나의 항목에 표시해 주십시오. - 자기 관리
1	나는 목욕을 하거나 옷을 입는데 지장이 없다
2	나는 혼자 목욕을 하거나 옷을 입는데 다소 지장이 있다
3	나는 혼자 목욕을 하거나 옷을 입을 수가 없다
B40	[EQ-5D-3L] 아래의 각 문항에서, 오늘 당신의 건강상태를 가장 잘 설명해주는 하나의 항목에 표시해 주십시오. - 일상 활동 (예. 일, 공부, 가사일, 가족 또는 여가 활동)
1	나는 일상 활동을 하는데 지장이 없다
2	나는 일상 활동을 하는데 다소 지장이 있다
3	나는 일상 활동을 할 수가 없다
B41	[EQ-5D-3L] 아래의 각 문항에서, 오늘 당신의 건강상태를 가장 잘 설명해주는 하나의 항목에 표시해 주십시오. - 통증/불편
1	나는 통증이나 불편감이 없다
2	나는 다소 통증이나 불편감이 있다
3	나는 매우 심한 통증이나 불편감이 있다
B42	[EQ-5D-3L] 아래의 각 문항에서, 오늘 당신의 건강상태를 가장 잘 설명해주는 하나의 항목에 표시해 주십시오. - 불안/우울
1	나는 불안하거나 우울하지 않다
2	나는 다소 불안하거나 우울하다
3	나는 매우 심하게 불안하거나 우울하다
B43	[VAS] 오늘 귀하의 건강상태를 측정합니다. 옆에 그려진 눈금자에는 0에서 100까지의 숫자가 표시되어 있습니다. 100은 상상할 수 있는 최고의 건강상태를 의미하고, 0은 상상할 수 있는 최저의 건강상태를 의미합니다. 눈금자 상에 오늘 귀하의 건강상태를 ×로 표시해 주십시오. 이제, 눈금자 상에 표시하신 숫자를 아래 박스에 기입해 주십시오. - 오늘의 건강상태
B46	[SF-12] 전반적으로 귀하의 건강상태는 어떠합니까?
1	최고로 좋다
2	아주 좋다
3	좋다
4	조금 나쁘다
5	나쁘다
B47	[SF-12] 다음 문항들은 귀하가 평상시 하는 활동에 관한 것입니다. 귀하의 건강상태 때문에 이러한 일상적인 활동을 하는 데 제한을 받습니까? 만약 그렇다면, 어느 정도 제한을 받습니까? - 다소 힘든 활동 (예: 탁자 옮기기, 비로 방 쓸기, 한두 시간 산보하기, 자전거 타기)
1	예, 제한을 많이 받는다
2	예, 제한을 조금 받는다
3	아니오, 제한을 전혀 받지 않는다
B48	[SF-12] 다음 문항들은 귀하가 평상시 하는 활동에 관한 것입니다. 귀하의 건강상태 때문에 이러한 일상적인 활동을 하는 데 제한을 받습니까? 만약 그렇다면, 어느 정도 제한을 받습니까? - 계단으로 여러 층 걸어 올라가는 것
1	예, 제한을 많이 받는다
2	예, 제한을 조금 받는다
3	아니오, 제한을 전혀 받지 않는다
B49	[SF-12] 지난 4주 동안에, 귀하의 신체적인 건강때문에 귀하의 일이나 일상적인 활동을 하는 데 다음과 같은 문제가 얼마나 자주 있었습니까? - 원하는 것보다 적은 양의 일을 했다
1	항상 그랬다
2	대부분 그랬다
3	때때로 그랬다
4	드물게 그랬다
5	전혀 그렇지 않았다
B50	[SF-12] 지난 4주 동안에, 귀하의 신체적인 건강때문에 귀하의 일이나 일상적인 활동을 하는 데 다음과 같은 문제가 얼마나 자주 있었습니까? - 일이나 다른 일상적인 활동 중에서 할 수 없는 것이 있었다
1	항상 그랬다
2	대부분 그랬다
3	때때로 그랬다
4	드물게 그랬다
5	전혀 그렇지 않았다
B51	[SF-12] 지난 4주 동안에, 정서적인 문제(예: 기분이 좋지 않거나 불안을 느끼는 것) 때문에 귀하의 일이나 일상적인 활동을 하는 데 다음과 같은 문제가 얼마나 자주 있었습니까? - 원하는 것보다 적은 양의 일을 했다
1	항상 그랬다
2	대부분 그랬다
3	때때로 그랬다
4	드물게 그랬다
5	전혀 그렇지 않았다
B52	[SF-12] 지난 4주 동안에, 정서적인 문제(예: 기분이 좋지 않거나 불안을 느끼는 것) 때문에 귀하의 일이나 일상적인 활동을 하는 데 다음과 같은 문제가 얼마나 자주 있었습니까? - 일이나 다른 일상적인 활동을 하는 데 평소처럼 주의를 기울이지 못했다
1	항상 그랬다
2	대부분 그랬다
3	때때로 그랬다
4	드물게 그랬다
5	전혀 그렇지 않았다
B53	[SF-12] 지난 4주 동안에, 귀하는 몸의 통증 때문에 정상적인 일(집 밖의 일과 집안 일을 포함해서)을 하는 데 얼마나 지장이 있었습니까?
1	전혀 없었다
2	약간 있었다
3	어느 정도 있었다
4	많이 있었다
5	대단히 극심했었다
B54	[SF-12] 아래의 질문들은 지난 4주 동안 귀하가 어떻게 느꼈고, 또 어떻게 지냈는지에 대한 설문입니다. 아래의 각 항목에 대하여, 귀하가 느꼈던 것과 가장 가까운 번호에 답해 주십시오. 지난 4주 동안에, 얼마나 자주 - - 귀하는 차분하고 평온하다고 느끼셨습니까?
1	항상 그랬다
2	대부분 그랬다
3	때때로 그랬다
4	드물게 그랬다
5	전혀 그렇지 않았다
B55	[SF-12] 아래의 질문들은 지난 4주 동안 귀하가 어떻게 느꼈고, 또 어떻게 지냈는지에 대한 설문입니다. 아래의 각 항목에 대하여, 귀하가 느꼈던 것과 가장 가까운 번호에 답해 주십시오. 지난 4주 동안에, 얼마나 자주 - - 귀하는 활력이 넘쳤습니까?
1	항상 그랬다
2	대부분 그랬다
3	때때로 그랬다
4	드물게 그랬다
5	전혀 그렇지 않았다
B56	[SF-12] 아래의 질문들은 지난 4주 동안 귀하가 어떻게 느꼈고, 또 어떻게 지냈는지에 대한 설문입니다. 아래의 각 항목에 대하여, 귀하가 느꼈던 것과 가장 가까운 번호에 답해 주십시오. 지난 4주 동안에, 얼마나 자주 - - 귀하는 마음이 많이 상하고 우울했었습니까?
1	항상 그랬다
2	대부분 그랬다
3	때때로 그랬다
4	드물게 그랬다
5	전혀 그렇지 않았다
B57	[SF-12] 지난 4주 동안에, 귀하의 신체적인 건강 문제 혹은 정서적인 문제로 인하여, 귀하의 사회 활동(예: 친구나 친지 방문하는 것)에 얼마나 자주 지장이 있었습니까?
1	항상 그랬다
2	대부분 그랬다
3	때때로 그랬다
4	드물게 그랬다
5	전혀 그렇지 않았다
H2_3	오늘 귀하의 건강상태는 다음과 같다고 가정하고 응답해 주시기 바랍니다.	전 유형
68	한 달에 두 번 심한 근육 수축과 뻣뻣함, 의식 소실, 대소변 조절 상실을 동반한 갑작스러운 발작이 있음. 발작 사이에 이 사람은 앞으로 발작이 생길까 불안함.
101	지능이 낮고, 몇 단어 이상 말할 수 없으며, 대부분의 기본적인 일상생활에서 도움이 필요하고, 철저한 감독 하에 간단한 일만 할 수 있음.
115	심한 시력 손실이 있어서 일상생활이 어렵고, 약간의 감정적인 영향(예를 들면 걱정)도 있으며, 도움 없이 집 밖으로 나가는데 약간 어려움.
B58	[EQ-5D-3L] 아래의 각 문항에서, 오늘 당신의 건강상태를 가장 잘 설명해주는 하나의 항목에 표시해 주십시오. - 운동능력
1	나는 걷는데 지장이 없다
2	나는 걷는데 다소 지장이 있다
3	나는 종일 누워있어야 한다
B59	[EQ-5D-3L] 아래의 각 문항에서, 오늘 당신의 건강상태를 가장 잘 설명해주는 하나의 항목에 표시해 주십시오. - 자기 관리
1	나는 목욕을 하거나 옷을 입는데 지장이 없다
2	나는 혼자 목욕을 하거나 옷을 입는데 다소 지장이 있다
3	나는 혼자 목욕을 하거나 옷을 입을 수가 없다
B60	[EQ-5D-3L] 아래의 각 문항에서, 오늘 당신의 건강상태를 가장 잘 설명해주는 하나의 항목에 표시해 주십시오. - 일상 활동 (예. 일, 공부, 가사일, 가족 또는 여가 활동)
1	나는 일상 활동을 하는데 지장이 없다
2	나는 일상 활동을 하는데 다소 지장이 있다
3	나는 일상 활동을 할 수가 없다
B61	[EQ-5D-3L] 아래의 각 문항에서, 오늘 당신의 건강상태를 가장 잘 설명해주는 하나의 항목에 표시해 주십시오. - 통증/불편
1	나는 통증이나 불편감이 없다
2	나는 다소 통증이나 불편감이 있다
3	나는 매우 심한 통증이나 불편감이 있다
B62	[EQ-5D-3L] 아래의 각 문항에서, 오늘 당신의 건강상태를 가장 잘 설명해주는 하나의 항목에 표시해 주십시오. - 불안/우울
1	나는 불안하거나 우울하지 않다
2	나는 다소 불안하거나 우울하다
3	나는 매우 심하게 불안하거나 우울하다
B63	[VAS] 오늘 귀하의 건강상태를 측정합니다. 옆에 그려진 눈금자에는 0에서 100까지의 숫자가 표시되어 있습니다. 100은 상상할 수 있는 최고의 건강상태를 의미하고, 0은 상상할 수 있는 최저의 건강상태를 의미합니다. 눈금자 상에 오늘 귀하의 건강상태를 ×로 표시해 주십시오. 이제, 눈금자 상에 표시하신 숫자를 아래 박스에 기입해 주십시오. - 오늘의 건강상태
B66	[SF-12] 전반적으로 귀하의 건강상태는 어떠합니까?
1	최고로 좋다
2	아주 좋다
3	좋다
4	조금 나쁘다
5	나쁘다
B67	[SF-12] 다음 문항들은 귀하가 평상시 하는 활동에 관한 것입니다. 귀하의 건강상태 때문에 이러한 일상적인 활동을 하는 데 제한을 받습니까? 만약 그렇다면, 어느 정도 제한을 받습니까? - 다소 힘든 활동 (예: 탁자 옮기기, 비로 방 쓸기, 한두 시간 산보하기, 자전거 타기)
1	예, 제한을 많이 받는다
2	예, 제한을 조금 받는다
3	아니오, 제한을 전혀 받지 않는다
B68	[SF-12] 다음 문항들은 귀하가 평상시 하는 활동에 관한 것입니다. 귀하의 건강상태 때문에 이러한 일상적인 활동을 하는 데 제한을 받습니까? 만약 그렇다면, 어느 정도 제한을 받습니까? - 계단으로 여러 층 걸어 올라가는 것
1	예, 제한을 많이 받는다
2	예, 제한을 조금 받는다
3	아니오, 제한을 전혀 받지 않는다
B69	[SF-12] 지난 4주 동안에, 귀하의 신체적인 건강때문에 귀하의 일이나 일상적인 활동을 하는 데 다음과 같은 문제가 얼마나 자주 있었습니까? - 원하는 것보다 적은 양의 일을 했다
1	항상 그랬다
2	대부분 그랬다
3	때때로 그랬다
4	드물게 그랬다
5	전혀 그렇지 않았다
B70	[SF-12] 지난 4주 동안에, 귀하의 신체적인 건강때문에 귀하의 일이나 일상적인 활동을 하는 데 다음과 같은 문제가 얼마나 자주 있었습니까? - 일이나 다른 일상적인 활동 중에서 할 수 없는 것이 있었다
1	항상 그랬다
2	대부분 그랬다
3	때때로 그랬다
4	드물게 그랬다
5	전혀 그렇지 않았다
B71	[SF-12] 지난 4주 동안에, 정서적인 문제(예: 기분이 좋지 않거나 불안을 느끼는 것) 때문에 귀하의 일이나 일상적인 활동을 하는 데 다음과 같은 문제가 얼마나 자주 있었습니까? - 원하는 것보다 적은 양의 일을 했다
1	항상 그랬다
2	대부분 그랬다
3	때때로 그랬다
4	드물게 그랬다
5	전혀 그렇지 않았다
B72	[SF-12] 지난 4주 동안에, 정서적인 문제(예: 기분이 좋지 않거나 불안을 느끼는 것) 때문에 귀하의 일이나 일상적인 활동을 하는 데 다음과 같은 문제가 얼마나 자주 있었습니까? - 일이나 다른 일상적인 활동을 하는 데 평소처럼 주의를 기울이지 못했다
1	항상 그랬다
2	대부분 그랬다
3	때때로 그랬다
4	드물게 그랬다
5	전혀 그렇지 않았다
B73	[SF-12] 지난 4주 동안에, 귀하는 몸의 통증 때문에 정상적인 일(집 밖의 일과 집안 일을 포함해서)을 하는 데 얼마나 지장이 있었습니까?
1	전혀 없었다
2	약간 있었다
3	어느 정도 있었다
4	많이 있었다
5	대단히 극심했었다
B74	[SF-12] 아래의 질문들은 지난 4주 동안 귀하가 어떻게 느꼈고, 또 어떻게 지냈는지에 대한 설문입니다. 아래의 각 항목에 대하여, 귀하가 느꼈던 것과 가장 가까운 번호에 답해 주십시오. 지난 4주 동안에, 얼마나 자주 - - 귀하는 차분하고 평온하다고 느끼셨습니까?
1	항상 그랬다
2	대부분 그랬다
3	때때로 그랬다
4	드물게 그랬다
5	전혀 그렇지 않았다
B75	[SF-12] 아래의 질문들은 지난 4주 동안 귀하가 어떻게 느꼈고, 또 어떻게 지냈는지에 대한 설문입니다. 아래의 각 항목에 대하여, 귀하가 느꼈던 것과 가장 가까운 번호에 답해 주십시오. 지난 4주 동안에, 얼마나 자주 - - 귀하는 활력이 넘쳤습니까?
1	항상 그랬다
2	대부분 그랬다
3	때때로 그랬다
4	드물게 그랬다
5	전혀 그렇지 않았다
B76	[SF-12] 아래의 질문들은 지난 4주 동안 귀하가 어떻게 느꼈고, 또 어떻게 지냈는지에 대한 설문입니다. 아래의 각 항목에 대하여, 귀하가 느꼈던 것과 가장 가까운 번호에 답해 주십시오. 지난 4주 동안에, 얼마나 자주 - - 귀하는 마음이 많이 상하고 우울했었습니까?
1	항상 그랬다
2	대부분 그랬다
3	때때로 그랬다
4	드물게 그랬다
5	전혀 그렇지 않았다
B77	[SF-12] 지난 4주 동안에, 귀하의 신체적인 건강 문제 혹은 정서적인 문제로 인하여, 귀하의 사회 활동(예: 친구나 친지 방문하는 것)에 얼마나 자주 지장이 있었습니까?
1	항상 그랬다
2	대부분 그랬다
3	때때로 그랬다
4	드물게 그랬다
5	전혀 그렇지 않았다
H2_4	오늘 귀하의 건강상태는 다음과 같다고 가정하고 응답해 주시기 바랍니다.	I, J, K, L 유형 응답 없음
69	한 주에 한 번 심한 근육 수축과 뻣뻣함, 의식 소실, 대소변 조절 상실을 동반한 갑작스럽고 오래 계속되는 발작이 있음. 발작 사이에 이 사람은 의식이 몽롱하고, 기억 상실이 있으며, 집중하는 데에 어려움이 있고, 불안함.
102	지능이 낮고, 기본적인 요구나 지시를 이해하지 못하며, 거의 모든 활동에 지속적인 도움이 필요함.
116	앞이 전혀 보이지 않아 몇몇 일상생활을 하는 데에 큰 어려움이 있고, 걱정스럽고 불안하며, 도움 없이 집 밖으로 나가는데 큰 어려움이 있음.
C6	[EQ-5D-3L] 아래의 각 문항에서, 오늘 당신의 건강상태를 가장 잘 설명해주는 하나의 항목에 표시해 주십시오. - 운동능력
1	나는 걷는데 지장이 없다
2	나는 걷는데 다소 지장이 있다
3	나는 종일 누워있어야 한다
C7	[EQ-5D-3L] 아래의 각 문항에서, 오늘 당신의 건강상태를 가장 잘 설명해주는 하나의 항목에 표시해 주십시오. - 자기 관리
1	나는 목욕을 하거나 옷을 입는데 지장이 없다
2	나는 혼자 목욕을 하거나 옷을 입는데 다소 지장이 있다
3	나는 혼자 목욕을 하거나 옷을 입을 수가 없다
C8	[EQ-5D-3L] 아래의 각 문항에서, 오늘 당신의 건강상태를 가장 잘 설명해주는 하나의 항목에 표시해 주십시오. - 일상 활동((예. 일, 공부, 가사일, 가족 또는 여가 활동)
1	나는 일상 활동을 하는데 지장이 없다
2	나는 일상 활동을 하는데 다소 지장이 있다
3	나는 일상 활동을 할 수가 없다
C9	[EQ-5D-3L] 아래의 각 문항에서, 오늘 당신의 건강상태를 가장 잘 설명해주는 하나의 항목에 표시해 주십시오. - 통증/불편
1	나는 통증이나 불편감이 없다
2	나는 다소 통증이나 불편감이 있다
3	나는 매우 심한 통증이나 불편감이 있다
C10	[EQ-5D-3L] 아래의 각 문항에서, 오늘 당신의 건강상태를 가장 잘 설명해주는 하나의 항목에 표시해 주십시오. - 불안/우울
1	나는 불안하거나 우울하지 않다
2	나는 다소 불안하거나 우울하다
3	나는 매우 심하게 불안하거나 우울하다
C11	[VAS] 오늘 귀하의 건강상태를 측정합니다. 옆에 그려진 눈금자에는 0에서 100까지의 숫자가 표시되어 있습니다. 100은 상상할 수 있는 최고의 건강상태를 의미하고, 0은 상상할 수 있는 최저의 건강상태를 의미합니다. 눈금자 상에 오늘 귀하의 건강상태를 ×로 표시해 주십시오. 이제, 눈금자 상에 표시하신 숫자를 아래 박스에 기입해 주십시오. - 오늘의 건강상태
C14	[SF-12] 전반적으로 귀하의 건강상태는 어떠합니까?
1	최고로 좋다
2	아주 좋다
3	좋다
4	조금 나쁘다
5	나쁘다
C15	[SF-12] 다음 문항들은 귀하가 평상시 하는 활동에 관한 것입니다. 귀하의 건강상태 때문에 이러한 일상적인 활동을 하는 데 제한을 받습니까? 만약 그렇다면, 어느 정도 제한을 받습니까? - 다소 힘든 활동 (예: 탁자 옮기기, 비로 방 쓸기, 한두 시간 산보하기, 자전거 타기)
1	예, 제한을 많이 받는다
2	예, 제한을 조금 받는다
3	아니오, 제한을 전혀 받지 않는다
C16	[SF-12] 다음 문항들은 귀하가 평상시 하는 활동에 관한 것입니다. 귀하의 건강상태 때문에 이러한 일상적인 활동을 하는 데 제한을 받습니까? 만약 그렇다면, 어느 정도 제한을 받습니까? - 계단으로 여러 층 걸어 올라가는 것
1	예, 제한을 많이 받는다
2	예, 제한을 조금 받는다
3	아니오, 제한을 전혀 받지 않는다
C17	[SF-12] 지난 4주 동안에, 귀하의 신체적인 건강때문에 귀하의 일이나 일상적인 활동을 하는 데 다음과 같은 문제가 얼마나 자주 있었습니까? - 원하는 것보다 적은 양의 일을 했다
1	항상 그랬다
2	대부분 그랬다
3	때때로 그랬다
4	드물게 그랬다
5	전혀 그렇지 않았다
C18	[SF-12] 지난 4주 동안에, 귀하의 신체적인 건강때문에 귀하의 일이나 일상적인 활동을 하는 데 다음과 같은 문제가 얼마나 자주 있었습니까? - 일이나 다른 일상적인 활동 중에서 할 수 없는 것이 있었다
1	항상 그랬다
2	대부분 그랬다
3	때때로 그랬다
4	드물게 그랬다
5	전혀 그렇지 않았다
C19	[SF-12] 지난 4주 동안에, 정서적인 문제(예: 기분이 좋지 않거나 불안을 느끼는 것) 때문에 귀하의 일이나 일상적인 활동을 하는 데 다음과 같은 문제가 얼마나 자주 있었습니까? - 원하는 것보다 적은 양의 일을 했다
1	항상 그랬다
2	대부분 그랬다
3	때때로 그랬다
4	드물게 그랬다
5	전혀 그렇지 않았다
C20	[SF-12] 지난 4주 동안에, 정서적인 문제(예: 기분이 좋지 않거나 불안을 느끼는 것) 때문에 귀하의 일이나 일상적인 활동을 하는 데 다음과 같은 문제가 얼마나 자주 있었습니까? - 일이나 다른 일상적인 활동을 하는 데 평소처럼 주의를 기울이지 못했다
1	항상 그랬다
2	대부분 그랬다
3	때때로 그랬다
4	드물게 그랬다
5	전혀 그렇지 않았다
C21	[SF-12] 지난 4주 동안에, 귀하는 몸의 통증 때문에 정상적인 일(집 밖의 일과 집안 일을 포함해서)을 하는 데 얼마나 지장이 있었습니까?
1	전혀 없었다
2	약간 있었다
3	어느 정도 있었다
4	많이 있었다
5	대단히 극심했었다
C22	[SF-12] 아래의 질문들은 지난 4주 동안 귀하가 어떻게 느꼈고, 또 어떻게 지냈는지에 대한 설문입니다. 아래의 각 항목에 대하여, 귀하가 느꼈던 것과 가장 가까운 번호에 답해 주십시오. 지난 4주 동안에, 얼마나 자주 - - 귀하는 차분하고 평온하다고 느끼셨습니까?
1	항상 그랬다
2	대부분 그랬다
3	때때로 그랬다
4	드물게 그랬다
5	전혀 그렇지 않았다
C23	[SF-12] 아래의 질문들은 지난 4주 동안 귀하가 어떻게 느꼈고, 또 어떻게 지냈는지에 대한 설문입니다. 아래의 각 항목에 대하여, 귀하가 느꼈던 것과 가장 가까운 번호에 답해 주십시오. 지난 4주 동안에, 얼마나 자주 - - 귀하는 활력이 넘쳤습니까?
1	항상 그랬다
2	대부분 그랬다
3	때때로 그랬다
4	드물게 그랬다
5	전혀 그렇지 않았다
C24	[SF-12] 아래의 질문들은 지난 4주 동안 귀하가 어떻게 느꼈고, 또 어떻게 지냈는지에 대한 설문입니다. 아래의 각 항목에 대하여, 귀하가 느꼈던 것과 가장 가까운 번호에 답해 주십시오. 지난 4주 동안에, 얼마나 자주 - - 귀하는 마음이 많이 상하고 우울했었습니까?
1	항상 그랬다
2	대부분 그랬다
3	때때로 그랬다
4	드물게 그랬다
5	전혀 그렇지 않았다
C25	[SF-12] 지난 4주 동안에, 귀하의 신체적인 건강 문제 혹은 정서적인 문제로 인하여, 귀하의 사회 활동(예: 친구나 친지 방문하는 것)에 얼마나 자주 지장이 있었습니까?
1	항상 그랬다
2	대부분 그랬다
3	때때로 그랬다
4	드물게 그랬다
5	전혀 그렇지 않았다
H3_1	오늘 귀하의 건강상태는 다음과 같다고 가정하고 응답해 주시기 바랍니다.	전 유형
228	주위에 시끄러운 소리 때문에 일상생활에 약간 지장이 있음.
230	주위에 시끄러운 소리 때문에 잠을 자는 데에 약간 지장이 있음.
232	주위에 시끄러운 소리 때문에 학습에 약간 지장이 있음.
C26	[EQ-5D-3L] 아래의 각 문항에서, 오늘 당신의 건강상태를 가장 잘 설명해주는 하나의 항목에 표시해 주십시오. - 운동능력
1	나는 걷는데 지장이 없다
2	나는 걷는데 다소 지장이 있다
3	나는 종일 누워있어야 한다
C27	[EQ-5D-3L] 아래의 각 문항에서, 오늘 당신의 건강상태를 가장 잘 설명해주는 하나의 항목에 표시해 주십시오. - 자기 관리
1	나는 목욕을 하거나 옷을 입는데 지장이 없다
2	나는 혼자 목욕을 하거나 옷을 입는데 다소 지장이 있다
3	나는 혼자 목욕을 하거나 옷을 입을 수가 없다
C28	[EQ-5D-3L] 아래의 각 문항에서, 오늘 당신의 건강상태를 가장 잘 설명해주는 하나의 항목에 표시해 주십시오. - 일상 활동 (예. 일, 공부, 가사일, 가족 또는 여가 활동)
1	나는 일상 활동을 하는데 지장이 없다
2	나는 일상 활동을 하는데 다소 지장이 있다
3	나는 일상 활동을 할 수가 없다
C29	[EQ-5D-3L] 아래의 각 문항에서, 오늘 당신의 건강상태를 가장 잘 설명해주는 하나의 항목에 표시해 주십시오. - 통증/불편
1	나는 통증이나 불편감이 없다
2	나는 다소 통증이나 불편감이 있다
3	나는 매우 심한 통증이나 불편감이 있다
C30	[EQ-5D-3L] 아래의 각 문항에서, 오늘 당신의 건강상태를 가장 잘 설명해주는 하나의 항목에 표시해 주십시오. - 불안/우울
1	나는 불안하거나 우울하지 않다
2	나는 다소 불안하거나 우울하다
3	나는 매우 심하게 불안하거나 우울하다
C31	[VAS] 오늘 귀하의 건강상태를 측정합니다. 옆에 그려진 눈금자에는 0에서 100까지의 숫자가 표시되어 있습니다. 100은 상상할 수 있는 최고의 건강상태를 의미하고, 0은 상상할 수 있는 최저의 건강상태를 의미합니다. 눈금자 상에 오늘 귀하의 건강상태를 ×로 표시해 주십시오. 이제, 눈금자 상에 표시하신 숫자를 아래 박스에 기입해 주십시오. - 오늘의 건강상태
C34	[SF-12] 전반적으로 귀하의 건강상태는 어떠합니까?
1	최고로 좋다
2	아주 좋다
3	좋다
4	조금 나쁘다
5	나쁘다
C35	[SF-12] 다음 문항들은 귀하가 평상시 하는 활동에 관한 것입니다. 귀하의 건강상태 때문에 이러한 일상적인 활동을 하는 데 제한을 받습니까? 만약 그렇다면, 어느 정도 제한을 받습니까? - 다소 힘든 활동 (예: 탁자 옮기기, 비로 방 쓸기, 한두 시간 산보하기, 자전거 타기)
1	예, 제한을 많이 받는다
2	예, 제한을 조금 받는다
3	아니오, 제한을 전혀 받지 않는다
C36	[SF-12] 다음 문항들은 귀하가 평상시 하는 활동에 관한 것입니다. 귀하의 건강상태 때문에 이러한 일상적인 활동을 하는 데 제한을 받습니까? 만약 그렇다면, 어느 정도 제한을 받습니까? - 계단으로 여러 층 걸어 올라가는 것
1	예, 제한을 많이 받는다
2	예, 제한을 조금 받는다
3	아니오, 제한을 전혀 받지 않는다
C37	[SF-12] 지난 4주 동안에, 귀하의 신체적인 건강때문에 귀하의 일이나 일상적인 활동을 하는 데 다음과 같은 문제가 얼마나 자주 있었습니까? - 원하는 것보다 적은 양의 일을 했다
1	항상 그랬다
2	대부분 그랬다
3	때때로 그랬다
4	드물게 그랬다
5	전혀 그렇지 않았다
C38	[SF-12] 지난 4주 동안에, 귀하의 신체적인 건강때문에 귀하의 일이나 일상적인 활동을 하는 데 다음과 같은 문제가 얼마나 자주 있었습니까? - 일이나 다른 일상적인 활동 중에서 할 수 없는 것이 있었다
1	항상 그랬다
2	대부분 그랬다
3	때때로 그랬다
4	드물게 그랬다
5	전혀 그렇지 않았다
C39	[SF-12] 지난 4주 동안에, 정서적인 문제(예: 기분이 좋지 않거나 불안을 느끼는 것) 때문에 귀하의 일이나 일상적인 활동을 하는 데 다음과 같은 문제가 얼마나 자주 있었습니까? - 원하는 것보다 적은 양의 일을 했다
1	항상 그랬다
2	대부분 그랬다
3	때때로 그랬다
4	드물게 그랬다
5	전혀 그렇지 않았다
C40	[SF-12] 지난 4주 동안에, 정서적인 문제(예: 기분이 좋지 않거나 불안을 느끼는 것) 때문에 귀하의 일이나 일상적인 활동을 하는 데 다음과 같은 문제가 얼마나 자주 있었습니까? - 일이나 다른 일상적인 활동을 하는 데 평소처럼 주의를 기울이지 못했다
1	항상 그랬다
2	대부분 그랬다
3	때때로 그랬다
4	드물게 그랬다
5	전혀 그렇지 않았다
C41	[SF-12] 지난 4주 동안에, 귀하는 몸의 통증 때문에 정상적인 일(집 밖의 일과 집안 일을 포함해서)을 하는 데 얼마나 지장이 있었습니까?
1	전혀 없었다
2	약간 있었다
3	어느 정도 있었다
4	많이 있었다
5	대단히 극심했었다
C42	[SF-12] 아래의 질문들은 지난 4주 동안 귀하가 어떻게 느꼈고, 또 어떻게 지냈는지에 대한 설문입니다. 아래의 각 항목에 대하여, 귀하가 느꼈던 것과 가장 가까운 번호에 답해 주십시오. 지난 4주 동안에, 얼마나 자주 - - 귀하는 차분하고 평온하다고 느끼셨습니까?
1	항상 그랬다
2	대부분 그랬다
3	때때로 그랬다
4	드물게 그랬다
5	전혀 그렇지 않았다
C43	[SF-12] 아래의 질문들은 지난 4주 동안 귀하가 어떻게 느꼈고, 또 어떻게 지냈는지에 대한 설문입니다. 아래의 각 항목에 대하여, 귀하가 느꼈던 것과 가장 가까운 번호에 답해 주십시오. 지난 4주 동안에, 얼마나 자주 - - 귀하는 활력이 넘쳤습니까?
1	항상 그랬다
2	대부분 그랬다
3	때때로 그랬다
4	드물게 그랬다
5	전혀 그렇지 않았다
C44	[SF-12] 아래의 질문들은 지난 4주 동안 귀하가 어떻게 느꼈고, 또 어떻게 지냈는지에 대한 설문입니다. 아래의 각 항목에 대하여, 귀하가 느꼈던 것과 가장 가까운 번호에 답해 주십시오. 지난 4주 동안에, 얼마나 자주 - - 귀하는 마음이 많이 상하고 우울했었습니까?
1	항상 그랬다
2	대부분 그랬다
3	때때로 그랬다
4	드물게 그랬다
5	전혀 그렇지 않았다
C45	[SF-12] 지난 4주 동안에, 귀하의 신체적인 건강 문제 혹은 정서적인 문제로 인하여, 귀하의 사회 활동(예: 친구나 친지 방문하는 것)에 얼마나 자주 지장이 있었습니까?
1	항상 그랬다
2	대부분 그랬다
3	때때로 그랬다
4	드물게 그랬다
5	전혀 그렇지 않았다
H3_2	오늘 귀하의 건강상태는 다음과 같다고 가정하고 응답해 주시기 바랍니다.	전 유형
229	주위에 시끄러운 소리 때문에 일상생활에 큰 지장이 있음.
231	주위에 시끄러운 소리 때문에 잠을 자는 데에 큰 어려움이 있음.
232	주위에 시끄러운 소리 때문에 학습에 큰 지장이 있음.
C46	[EQ-5D-3L] 아래의 각 문항에서, 오늘 당신의 건강상태를 가장 잘 설명해주는 하나의 항목에 표시해 주십시오. - 운동능력
1	나는 걷는데 지장이 없다
2	나는 걷는데 다소 지장이 있다
3	나는 종일 누워있어야 한다
C47	[EQ-5D-3L] 아래의 각 문항에서, 오늘 당신의 건강상태를 가장 잘 설명해주는 하나의 항목에 표시해 주십시오. - 자기 관리
1	나는 목욕을 하거나 옷을 입는데 지장이 없다
2	나는 혼자 목욕을 하거나 옷을 입는데 다소 지장이 있다
3	나는 혼자 목욕을 하거나 옷을 입을 수가 없다
C48	[EQ-5D-3L] 아래의 각 문항에서, 오늘 당신의 건강상태를 가장 잘 설명해주는 하나의 항목에 표시해 주십시오. - 일상 활동 (예. 일, 공부, 가사일, 가족 또는 여가 활동)
1	나는 일상 활동을 하는데 지장이 없다
2	나는 일상 활동을 하는데 다소 지장이 있다
3	나는 일상 활동을 할 수가 없다
C49	[EQ-5D-3L] 아래의 각 문항에서, 오늘 당신의 건강상태를 가장 잘 설명해주는 하나의 항목에 표시해 주십시오. - 통증/불편
1	나는 통증이나 불편감이 없다
2	나는 다소 통증이나 불편감이 있다
3	나는 매우 심한 통증이나 불편감이 있다
C50	[EQ-5D-3L] 아래의 각 문항에서, 오늘 당신의 건강상태를 가장 잘 설명해주는 하나의 항목에 표시해 주십시오. - 불안/우울
1	나는 불안하거나 우울하지 않다
2	나는 다소 불안하거나 우울하다
3	나는 매우 심하게 불안하거나 우울하다
C51	[VAS] 오늘 귀하의 건강상태를 측정합니다. 옆에 그려진 눈금자에는 0에서 100까지의 숫자가 표시되어 있습니다. 100은 상상할 수 있는 최고의 건강상태를 의미하고, 0은 상상할 수 있는 최저의 건강상태를 의미합니다. 눈금자 상에 오늘 귀하의 건강상태를 ×로 표시해 주십시오. 이제, 눈금자 상에 표시하신 숫자를 아래 박스에 기입해 주십시오. - 오늘의 건강상태
C54	[SF-12] 전반적으로 귀하의 건강상태는 어떠합니까?
1	최고로 좋다
2	아주 좋다
3	좋다
4	조금 나쁘다
5	나쁘다
C55	[SF-12] 다음 문항들은 귀하가 평상시 하는 활동에 관한 것입니다. 귀하의 건강상태 때문에 이러한 일상적인 활동을 하는 데 제한을 받습니까? 만약 그렇다면, 어느 정도 제한을 받습니까? - 다소 힘든 활동 (예: 탁자 옮기기, 비로 방 쓸기, 한두 시간 산보하기, 자전거 타기)
1	예, 제한을 많이 받는다
2	예, 제한을 조금 받는다
3	아니오, 제한을 전혀 받지 않는다
C56	[SF-12] 다음 문항들은 귀하가 평상시 하는 활동에 관한 것입니다. 귀하의 건강상태 때문에 이러한 일상적인 활동을 하는 데 제한을 받습니까? 만약 그렇다면, 어느 정도 제한을 받습니까? - 계단으로 여러 층 걸어 올라가는 것
1	예, 제한을 많이 받는다
2	예, 제한을 조금 받는다
3	아니오, 제한을 전혀 받지 않는다
C57	[SF-12] 지난 4주 동안에, 귀하의 신체적인 건강때문에 귀하의 일이나 일상적인 활동을 하는 데 다음과 같은 문제가 얼마나 자주 있었습니까? - 원하는 것보다 적은 양의 일을 했다
1	항상 그랬다
2	대부분 그랬다
3	때때로 그랬다
4	드물게 그랬다
5	전혀 그렇지 않았다
C58	[SF-12] 지난 4주 동안에, 귀하의 신체적인 건강때문에 귀하의 일이나 일상적인 활동을 하는 데 다음과 같은 문제가 얼마나 자주 있었습니까? - 일이나 다른 일상적인 활동 중에서 할 수 없는 것이 있었다
1	항상 그랬다
2	대부분 그랬다
3	때때로 그랬다
4	드물게 그랬다
5	전혀 그렇지 않았다
C59	[SF-12] 지난 4주 동안에, 정서적인 문제(예: 기분이 좋지 않거나 불안을 느끼는 것) 때문에 귀하의 일이나 일상적인 활동을 하는 데 다음과 같은 문제가 얼마나 자주 있었습니까? - 원하는 것보다 적은 양의 일을 했다
1	항상 그랬다
2	대부분 그랬다
3	때때로 그랬다
4	드물게 그랬다
5	전혀 그렇지 않았다
C60	[SF-12] 지난 4주 동안에, 정서적인 문제(예: 기분이 좋지 않거나 불안을 느끼는 것) 때문에 귀하의 일이나 일상적인 활동을 하는 데 다음과 같은 문제가 얼마나 자주 있었습니까? - 일이나 다른 일상적인 활동을 하는 데 평소처럼 주의를 기울이지 못했다
1	항상 그랬다
2	대부분 그랬다
3	때때로 그랬다
4	드물게 그랬다
5	전혀 그렇지 않았다
C61	[SF-12] 지난 4주 동안에, 귀하는 몸의 통증 때문에 정상적인 일(집 밖의 일과 집안 일을 포함해서)을 하는 데 얼마나 지장이 있었습니까?
1	전혀 없었다
2	약간 있었다
3	어느 정도 있었다
4	많이 있었다
5	대단히 극심했었다
C62	[SF-12] 아래의 질문들은 지난 4주 동안 귀하가 어떻게 느꼈고, 또 어떻게 지냈는지에 대한 설문입니다. 아래의 각 항목에 대하여, 귀하가 느꼈던 것과 가장 가까운 번호에 답해 주십시오. 지난 4주 동안에, 얼마나 자주 - - 귀하는 차분하고 평온하다고 느끼셨습니까?
1	항상 그랬다
2	대부분 그랬다
3	때때로 그랬다
4	드물게 그랬다
5	전혀 그렇지 않았다
C63	[SF-12] 아래의 질문들은 지난 4주 동안 귀하가 어떻게 느꼈고, 또 어떻게 지냈는지에 대한 설문입니다. 아래의 각 항목에 대하여, 귀하가 느꼈던 것과 가장 가까운 번호에 답해 주십시오. 지난 4주 동안에, 얼마나 자주 - - 귀하는 활력이 넘쳤습니까?
1	항상 그랬다
2	대부분 그랬다
3	때때로 그랬다
4	드물게 그랬다
5	전혀 그렇지 않았다
C64	[SF-12] 아래의 질문들은 지난 4주 동안 귀하가 어떻게 느꼈고, 또 어떻게 지냈는지에 대한 설문입니다. 아래의 각 항목에 대하여, 귀하가 느꼈던 것과 가장 가까운 번호에 답해 주십시오. 지난 4주 동안에, 얼마나 자주 - - 귀하는 마음이 많이 상하고 우울했었습니까?
1	항상 그랬다
2	대부분 그랬다
3	때때로 그랬다
4	드물게 그랬다
5	전혀 그렇지 않았다
C65	[SF-12] 지난 4주 동안에, 귀하의 신체적인 건강 문제 혹은 정서적인 문제로 인하여, 귀하의 사회 활동(예: 친구나 친지 방문하는 것)에 얼마나 자주 지장이 있었습니까?
1	항상 그랬다
2	대부분 그랬다
3	때때로 그랬다
4	드물게 그랬다
5	전혀 그렇지 않았다
DQ1	귀하는 현재 어떤 일을 하고 계십니까?
1	농/임/어업(가족종사자 포함)
2	자영업(종업원 9명 이하의 소규모장사 및 가족종사자, 택시기사)
3	판매/서비스직(상점점원, 세일즈맨 등)
4	기능/숙련공(운전사, 선반, 목공 등 숙련공)
5	일반작업직(토목관계의 현장작업, 수위)
6	사무/기술직(일반회사 사무직, 기술직, 초/중/고 교사)
7	경영/관리직(5급 이상의 고급공무원, 교장, 기업체 부장이상)
8	전문/자유직(대학교수, 의사, 변호사, 예술가)
9	가정주부(주로 가사에만 종사하는 부인)
10	학생
11	무직
12	기타

## Sheet: Column_GH형
NAME	LABEL	비고
ID
TYPE	설문 유형
1	A
2	B
3	C
4	D
5	E
6	F
7	G
8	H
9	I
10	J
11	K
12	L
SQ1	귀하의 성별은 무엇입니까?
1	남자
2	여자
SQ2	실례지만, 귀하의 연세는 올해 만으로 어떻게 되십니까? - 나이(만)
RSQ2	실례지만, 귀하의 연세는 올해 만으로 어떻게 되십니까? - 연령
1	19-29 세
2	30-39 세
3	40-49 세
4	50~59세
5	60세 이상
SQ3	귀하께서 현재 거주하시는 곳은 어디입니까?
1	서울
2	인천
3	경기
4	그 외 지역
SQ4	귀하의 최종 학력은 어떻게 되십니까?(중퇴는 졸업에 포함되지 않습니다)
1	초등학교 졸업 이하
2	중학교 졸업
3	고등학교 졸업
4	2, 3년제 대학 졸업
5	4년제 대학교 재학/휴학 등 졸업 전
6	4년제 대학교 졸업 이상
A11	[EQ-5D-3L] 아래의 각 문항에서, 오늘 당신의 건강상태를 가장 잘 설명해주는 하나의 항목에 표시해 주십시오. - 운동능력
1	나는 걷는데 지장이 없다
2	나는 걷는데 다소 지장이 있다
3	나는 종일 누워있어야 한다
A12	[EQ-5D-3L] 아래의 각 문항에서, 오늘 당신의 건강상태를 가장 잘 설명해주는 하나의 항목에 표시해 주십시오. - 자기 관리
1	나는 목욕을 하거나 옷을 입는데 지장이 없다
2	나는 혼자 목욕을 하거나 옷을 입는데 다소 지장이 있다
3	나는 혼자 목욕을 하거나 옷을 입을 수가 없다
A13	[EQ-5D-3L] 아래의 각 문항에서, 오늘 당신의 건강상태를 가장 잘 설명해주는 하나의 항목에 표시해 주십시오. - 일상 활동 (예. 일, 공부, 가사일, 가족 또는 여가 활동)
1	나는 일상 활동을 하는데 지장이 없다
2	나는 일상 활동을 하는데 다소 지장이 있다
3	나는 일상 활동을 할 수가 없다
A14	[EQ-5D-3L] 아래의 각 문항에서, 오늘 당신의 건강상태를 가장 잘 설명해주는 하나의 항목에 표시해 주십시오. - 통증/불편
1	나는 통증이나 불편감이 없다
2	나는 다소 통증이나 불편감이 있다
3	나는 매우 심한 통증이나 불편감이 있다
A15	[EQ-5D-3L] 아래의 각 문항에서, 오늘 당신의 건강상태를 가장 잘 설명해주는 하나의 항목에 표시해 주십시오. - 불안/우울
1	나는 불안하거나 우울하지 않다
2	나는 다소 불안하거나 우울하다
3	나는 매우 심하게 불안하거나 우울하다
A16	[VAS] 오늘 귀하의 건강상태를 측정합니다. 옆에 그려진 눈금자에는 0에서 100까지의 숫자가 표시되어 있습니다. 100은 상상할 수 있는 최고의 건강상태를 의미하고, 0은 상상할 수 있는 최저의 건강상태를 의미합니다. 눈금자 상에 오늘 귀하의 건강상태를 ×로 표시해 주십시오. 이제, 눈금자 상에 표시하신 숫자를 아래 박스에 기입해 주십시오. - 오늘의 건강상태
A19	[SF-12] 전반적으로 귀하의 건강상태는 어떠합니까?
1	최고로 좋다
2	아주 좋다
3	좋다
4	조금 나쁘다
5	나쁘다
A20	[SF-12] 다음 문항들은 귀하가 평상시 하는 활동에 관한 것입니다. 귀하의 건강상태 때문에 이러한 일상적인 활동을 하는 데 제한을 받습니까? 만약 그렇다면, 어느 정도 제한을 받습니까? - 다소 힘든 활동 (예: 탁자 옮기기, 비로 방 쓸기, 한두 시간 산보하기, 자전거 타기)
1	예, 제한을 많이 받는다
2	예, 제한을 조금 받는다
3	아니오, 제한을 전혀 받지 않는다
A21	[SF-12] 다음 문항들은 귀하가 평상시 하는 활동에 관한 것입니다. 귀하의 건강상태 때문에 이러한 일상적인 활동을 하는 데 제한을 받습니까? 만약 그렇다면, 어느 정도 제한을 받습니까? - 계단으로 여러 층 걸어 올라가는 것
1	예, 제한을 많이 받는다
2	예, 제한을 조금 받는다
3	아니오, 제한을 전혀 받지 않는다
A22	[SF-12] 지난 4주 동안에, 귀하의 신체적인 건강때문에 귀하의 일이나 일상적인 활동을 하는 데 다음과 같은 문제가 얼마나 자주 있었습니까? - 원하는 것보다 적은 양의 일을 했다
1	항상 그랬다
2	대부분 그랬다
3	때때로 그랬다
4	드물게 그랬다
5	전혀 그렇지 않았다
A23	[SF-12] 지난 4주 동안에, 귀하의 신체적인 건강때문에 귀하의 일이나 일상적인 활동을 하는 데 다음과 같은 문제가 얼마나 자주 있었습니까? - 일이나 다른 일상적인 활동 중에서 할 수 없는 것이 있었다
1	항상 그랬다
2	대부분 그랬다
3	때때로 그랬다
4	드물게 그랬다
5	전혀 그렇지 않았다
A24	[SF-12] 지난 4주 동안에, 정서적인 문제(예: 기분이 좋지 않거나 불안을 느끼는 것) 때문에 귀하의 일이나 일상적인 활동을 하는 데 다음과 같은 문제가 얼마나 자주 있었습니까? - 원하는 것보다 적은 양의 일을 했다
1	항상 그랬다
2	대부분 그랬다
3	때때로 그랬다
4	드물게 그랬다
5	전혀 그렇지 않았다
A25	[SF-12] 지난 4주 동안에, 정서적인 문제(예: 기분이 좋지 않거나 불안을 느끼는 것) 때문에 귀하의 일이나 일상적인 활동을 하는 데 다음과 같은 문제가 얼마나 자주 있었습니까? - 일이나 다른 일상적인 활동을 하는 데 평소처럼 주의를 기울이지 못했다
1	항상 그랬다
2	대부분 그랬다
3	때때로 그랬다
4	드물게 그랬다
5	전혀 그렇지 않았다
A26	[SF-12] 지난 4주 동안에, 귀하는 몸의 통증 때문에 정상적인 일(집 밖의 일과 집안 일을 포함해서)을 하는 데 얼마나 지장이 있었습니까?
1	전혀 없었다
2	약간 있었다
3	어느 정도 있었다
4	많이 있었다
5	대단히 극심했었다
A27	[SF-12] 아래의 질문들은 지난 4주 동안 귀하가 어떻게 느꼈고, 또 어떻게 지냈는지에 대한 설문입니다. 아래의 각 항목에 대하여, 귀하가 느꼈던 것과 가장 가까운 번호에 답해 주십시오. 지난 4주 동안에, 얼마나 자주 - - 귀하는 차분하고 평온하다고 느끼셨습니까?
1	항상 그랬다
2	대부분 그랬다
3	때때로 그랬다
4	드물게 그랬다
5	전혀 그렇지 않았다
A28	[SF-12] 아래의 질문들은 지난 4주 동안 귀하가 어떻게 느꼈고, 또 어떻게 지냈는지에 대한 설문입니다. 아래의 각 항목에 대하여, 귀하가 느꼈던 것과 가장 가까운 번호에 답해 주십시오. 지난 4주 동안에, 얼마나 자주 - - 귀하는 활력이 넘쳤습니까?
1	항상 그랬다
2	대부분 그랬다
3	때때로 그랬다
4	드물게 그랬다
5	전혀 그렇지 않았다
A29	[SF-12] 아래의 질문들은 지난 4주 동안 귀하가 어떻게 느꼈고, 또 어떻게 지냈는지에 대한 설문입니다. 아래의 각 항목에 대하여, 귀하가 느꼈던 것과 가장 가까운 번호에 답해 주십시오. 지난 4주 동안에, 얼마나 자주 - - 귀하는 마음이 많이 상하고 우울했었습니까?
1	항상 그랬다
2	대부분 그랬다
3	때때로 그랬다
4	드물게 그랬다
5	전혀 그렇지 않았다
A30	[SF-12] 지난 4주 동안에, 귀하의 신체적인 건강 문제 혹은 정서적인 문제로 인하여, 귀하의 사회 활동(예: 친구나 친지 방문하는 것)에 얼마나 자주 지장이 있었습니까?
1	항상 그랬다
2	대부분 그랬다
3	때때로 그랬다
4	드물게 그랬다
5	전혀 그렇지 않았다
H1_1	오늘 귀하의 건강상태는 다음과 같다고 가정하고 응답해 주시기 바랍니다.	전 유형
76	신체 및 정신 발달에 약간의 지체가 있어, 학습에 약간의 어려움이 있지만, 일상생활에 다른 어려움은 없음.
83	약간 불안하고 걱정이 되어 집중하거나 사물을 기억하고 잠을 자는 데에 약간의 어려움이 있음. 이 사람은 쉽게 피로해지지만 일상생활을 할 수 있음.
A31	[EQ-5D-3L] 아래의 각 문항에서, 오늘 당신의 건강상태를 가장 잘 설명해주는 하나의 항목에 표시해 주십시오. - 운동능력
1	나는 걷는데 지장이 없다
2	나는 걷는데 다소 지장이 있다
3	나는 종일 누워있어야 한다
A32	[EQ-5D-3L] 아래의 각 문항에서, 오늘 당신의 건강상태를 가장 잘 설명해주는 하나의 항목에 표시해 주십시오. - 자기 관리
1	나는 목욕을 하거나 옷을 입는데 지장이 없다
2	나는 혼자 목욕을 하거나 옷을 입는데 다소 지장이 있다
3	나는 혼자 목욕을 하거나 옷을 입을 수가 없다
A33	[EQ-5D-3L] 아래의 각 문항에서, 오늘 당신의 건강상태를 가장 잘 설명해주는 하나의 항목에 표시해 주십시오. - 일상 활동 (예. 일, 공부, 가사일, 가족 또는 여가 활동)
1	나는 일상 활동을 하는데 지장이 없다
2	나는 일상 활동을 하는데 다소 지장이 있다
3	나는 일상 활동을 할 수가 없다
A34	[EQ-5D-3L] 아래의 각 문항에서, 오늘 당신의 건강상태를 가장 잘 설명해주는 하나의 항목에 표시해 주십시오. - 통증/불편
1	나는 통증이나 불편감이 없다
2	나는 다소 통증이나 불편감이 있다
3	나는 매우 심한 통증이나 불편감이 있다
A35	[EQ-5D-3L] 아래의 각 문항에서, 오늘 당신의 건강상태를 가장 잘 설명해주는 하나의 항목에 표시해 주십시오. - 불안/우울
1	나는 불안하거나 우울하지 않다
2	나는 다소 불안하거나 우울하다
3	나는 매우 심하게 불안하거나 우울하다
A36	[VAS] 오늘 귀하의 건강상태를 측정합니다. 옆에 그려진 눈금자에는 0에서 100까지의 숫자가 표시되어 있습니다. 100은 상상할 수 있는 최고의 건강상태를 의미하고, 0은 상상할 수 있는 최저의 건강상태를 의미합니다. 눈금자 상에 오늘 귀하의 건강상태를 ×로 표시해 주십시오. 이제, 눈금자 상에 표시하신 숫자를 아래 박스에 기입해 주십시오. - 오늘의 건강상태
A39	[SF-12] 전반적으로 귀하의 건강상태는 어떠합니까?
1	최고로 좋다
2	아주 좋다
3	좋다
4	조금 나쁘다
5	나쁘다
A40	[SF-12] 다음 문항들은 귀하가 평상시 하는 활동에 관한 것입니다. 귀하의 건강상태 때문에 이러한 일상적인 활동을 하는 데 제한을 받습니까? 만약 그렇다면, 어느 정도 제한을 받습니까? - 다소 힘든 활동 (예: 탁자 옮기기, 비로 방 쓸기, 한두 시간 산보하기, 자전거 타기)
1	예, 제한을 많이 받는다
2	예, 제한을 조금 받는다
3	아니오, 제한을 전혀 받지 않는다
A41	[SF-12] 다음 문항들은 귀하가 평상시 하는 활동에 관한 것입니다. 귀하의 건강상태 때문에 이러한 일상적인 활동을 하는 데 제한을 받습니까? 만약 그렇다면, 어느 정도 제한을 받습니까? - 계단으로 여러 층 걸어 올라가는 것
1	예, 제한을 많이 받는다
2	예, 제한을 조금 받는다
3	아니오, 제한을 전혀 받지 않는다
A42	[SF-12] 지난 4주 동안에, 귀하의 신체적인 건강때문에 귀하의 일이나 일상적인 활동을 하는 데 다음과 같은 문제가 얼마나 자주 있었습니까? - 원하는 것보다 적은 양의 일을 했다
1	항상 그랬다
2	대부분 그랬다
3	때때로 그랬다
4	드물게 그랬다
5	전혀 그렇지 않았다
A43	[SF-12] 지난 4주 동안에, 귀하의 신체적인 건강때문에 귀하의 일이나 일상적인 활동을 하는 데 다음과 같은 문제가 얼마나 자주 있었습니까? - 일이나 다른 일상적인 활동 중에서 할 수 없는 것이 있었다
1	항상 그랬다
2	대부분 그랬다
3	때때로 그랬다
4	드물게 그랬다
5	전혀 그렇지 않았다
A44	[SF-12] 지난 4주 동안에, 정서적인 문제(예: 기분이 좋지 않거나 불안을 느끼는 것) 때문에 귀하의 일이나 일상적인 활동을 하는 데 다음과 같은 문제가 얼마나 자주 있었습니까? - 원하는 것보다 적은 양의 일을 했다
1	항상 그랬다
2	대부분 그랬다
3	때때로 그랬다
4	드물게 그랬다
5	전혀 그렇지 않았다
A45	[SF-12] 지난 4주 동안에, 정서적인 문제(예: 기분이 좋지 않거나 불안을 느끼는 것) 때문에 귀하의 일이나 일상적인 활동을 하는 데 다음과 같은 문제가 얼마나 자주 있었습니까? - 일이나 다른 일상적인 활동을 하는 데 평소처럼 주의를 기울이지 못했다
1	항상 그랬다
2	대부분 그랬다
3	때때로 그랬다
4	드물게 그랬다
5	전혀 그렇지 않았다
A46	[SF-12] 지난 4주 동안에, 귀하는 몸의 통증 때문에 정상적인 일(집 밖의 일과 집안 일을 포함해서)을 하는 데 얼마나 지장이 있었습니까?
1	전혀 없었다
2	약간 있었다
3	어느 정도 있었다
4	많이 있었다
5	대단히 극심했었다
A47	[SF-12] 아래의 질문들은 지난 4주 동안 귀하가 어떻게 느꼈고, 또 어떻게 지냈는지에 대한 설문입니다. 아래의 각 항목에 대하여, 귀하가 느꼈던 것과 가장 가까운 번호에 답해 주십시오. 지난 4주 동안에, 얼마나 자주 - - 귀하는 차분하고 평온하다고 느끼셨습니까?
1	항상 그랬다
2	대부분 그랬다
3	때때로 그랬다
4	드물게 그랬다
5	전혀 그렇지 않았다
A48	[SF-12] 아래의 질문들은 지난 4주 동안 귀하가 어떻게 느꼈고, 또 어떻게 지냈는지에 대한 설문입니다. 아래의 각 항목에 대하여, 귀하가 느꼈던 것과 가장 가까운 번호에 답해 주십시오. 지난 4주 동안에, 얼마나 자주 - - 귀하는 활력이 넘쳤습니까?
1	항상 그랬다
2	대부분 그랬다
3	때때로 그랬다
4	드물게 그랬다
5	전혀 그렇지 않았다
A49	[SF-12] 아래의 질문들은 지난 4주 동안 귀하가 어떻게 느꼈고, 또 어떻게 지냈는지에 대한 설문입니다. 아래의 각 항목에 대하여, 귀하가 느꼈던 것과 가장 가까운 번호에 답해 주십시오. 지난 4주 동안에, 얼마나 자주 - - 귀하는 마음이 많이 상하고 우울했었습니까?
1	항상 그랬다
2	대부분 그랬다
3	때때로 그랬다
4	드물게 그랬다
5	전혀 그렇지 않았다
A50	[SF-12] 지난 4주 동안에, 귀하의 신체적인 건강 문제 혹은 정서적인 문제로 인하여, 귀하의 사회 활동(예: 친구나 친지 방문하는 것)에 얼마나 자주 지장이 있었습니까?
1	항상 그랬다
2	대부분 그랬다
3	때때로 그랬다
4	드물게 그랬다
5	전혀 그렇지 않았다
H1_2	오늘 귀하의 건강상태는 다음과 같다고 가정하고 응답해 주시기 바랍니다.	전 유형
77	신체 및 정신 발달에 지체가 있어, 일상생활에 약간의 어려움이 있음.
84	불안하고 걱정이 되어 집중하거나 사물을 기억하고 잠을 자는 데에 어려움이 있음. 이 사람은 쉽게 피로해지고 일상생활을 하는 데에 어려움이 있음.
A51	[EQ-5D-3L] 아래의 각 문항에서, 오늘 당신의 건강상태를 가장 잘 설명해주는 하나의 항목에 표시해 주십시오. - 운동능력
1	나는 걷는데 지장이 없다
2	나는 걷는데 다소 지장이 있다
3	나는 종일 누워있어야 한다
A52	[EQ-5D-3L] 아래의 각 문항에서, 오늘 당신의 건강상태를 가장 잘 설명해주는 하나의 항목에 표시해 주십시오. - 자기 관리
1	나는 목욕을 하거나 옷을 입는데 지장이 없다
2	나는 혼자 목욕을 하거나 옷을 입는데 다소 지장이 있다
3	나는 혼자 목욕을 하거나 옷을 입을 수가 없다
A53	[EQ-5D-3L] 아래의 각 문항에서, 오늘 당신의 건강상태를 가장 잘 설명해주는 하나의 항목에 표시해 주십시오. - 일상 활동 (예. 일, 공부, 가사일, 가족 또는 여가 활동)
1	나는 일상 활동을 하는데 지장이 없다
2	나는 일상 활동을 하는데 다소 지장이 있다
3	나는 일상 활동을 할 수가 없다
A54	[EQ-5D-3L] 아래의 각 문항에서, 오늘 당신의 건강상태를 가장 잘 설명해주는 하나의 항목에 표시해 주십시오. - 통증/불편
1	나는 통증이나 불편감이 없다
2	나는 다소 통증이나 불편감이 있다
3	나는 매우 심한 통증이나 불편감이 있다
A55	[EQ-5D-3L] 아래의 각 문항에서, 오늘 당신의 건강상태를 가장 잘 설명해주는 하나의 항목에 표시해 주십시오. - 불안/우울
1	나는 불안하거나 우울하지 않다
2	나는 다소 불안하거나 우울하다
3	나는 매우 심하게 불안하거나 우울하다
A56	[VAS] 오늘 귀하의 건강상태를 측정합니다. 옆에 그려진 눈금자에는 0에서 100까지의 숫자가 표시되어 있습니다. 100은 상상할 수 있는 최고의 건강상태를 의미하고, 0은 상상할 수 있는 최저의 건강상태를 의미합니다. 눈금자 상에 오늘 귀하의 건강상태를 ×로 표시해 주십시오. 이제, 눈금자 상에 표시하신 숫자를 아래 박스에 기입해 주십시오. - 오늘의 건강상태
A59	[SF-12] 전반적으로 귀하의 건강상태는 어떠합니까?
1	최고로 좋다
2	아주 좋다
3	좋다
4	조금 나쁘다
5	나쁘다
A60	[SF-12] 다음 문항들은 귀하가 평상시 하는 활동에 관한 것입니다. 귀하의 건강상태 때문에 이러한 일상적인 활동을 하는 데 제한을 받습니까? 만약 그렇다면, 어느 정도 제한을 받습니까? - 다소 힘든 활동 (예: 탁자 옮기기, 비로 방 쓸기, 한두 시간 산보하기, 자전거 타기)
1	예, 제한을 많이 받는다
2	예, 제한을 조금 받는다
3	아니오, 제한을 전혀 받지 않는다
A61	[SF-12] 다음 문항들은 귀하가 평상시 하는 활동에 관한 것입니다. 귀하의 건강상태 때문에 이러한 일상적인 활동을 하는 데 제한을 받습니까? 만약 그렇다면, 어느 정도 제한을 받습니까? - 계단으로 여러 층 걸어 올라가는 것
1	예, 제한을 많이 받는다
2	예, 제한을 조금 받는다
3	아니오, 제한을 전혀 받지 않는다
A62	[SF-12] 지난 4주 동안에, 귀하의 신체적인 건강때문에 귀하의 일이나 일상적인 활동을 하는 데 다음과 같은 문제가 얼마나 자주 있었습니까? - 원하는 것보다 적은 양의 일을 했다
1	항상 그랬다
2	대부분 그랬다
3	때때로 그랬다
4	드물게 그랬다
5	전혀 그렇지 않았다
A63	[SF-12] 지난 4주 동안에, 귀하의 신체적인 건강때문에 귀하의 일이나 일상적인 활동을 하는 데 다음과 같은 문제가 얼마나 자주 있었습니까? - 일이나 다른 일상적인 활동 중에서 할 수 없는 것이 있었다
1	항상 그랬다
2	대부분 그랬다
3	때때로 그랬다
4	드물게 그랬다
5	전혀 그렇지 않았다
A64	[SF-12] 지난 4주 동안에, 정서적인 문제(예: 기분이 좋지 않거나 불안을 느끼는 것) 때문에 귀하의 일이나 일상적인 활동을 하는 데 다음과 같은 문제가 얼마나 자주 있었습니까? - 원하는 것보다 적은 양의 일을 했다
1	항상 그랬다
2	대부분 그랬다
3	때때로 그랬다
4	드물게 그랬다
5	전혀 그렇지 않았다
A65	[SF-12] 지난 4주 동안에, 정서적인 문제(예: 기분이 좋지 않거나 불안을 느끼는 것) 때문에 귀하의 일이나 일상적인 활동을 하는 데 다음과 같은 문제가 얼마나 자주 있었습니까? - 일이나 다른 일상적인 활동을 하는 데 평소처럼 주의를 기울이지 못했다
1	항상 그랬다
2	대부분 그랬다
3	때때로 그랬다
4	드물게 그랬다
5	전혀 그렇지 않았다
A66	[SF-12] 지난 4주 동안에, 귀하는 몸의 통증 때문에 정상적인 일(집 밖의 일과 집안 일을 포함해서)을 하는 데 얼마나 지장이 있었습니까?
1	전혀 없었다
2	약간 있었다
3	어느 정도 있었다
4	많이 있었다
5	대단히 극심했었다
A67	[SF-12] 아래의 질문들은 지난 4주 동안 귀하가 어떻게 느꼈고, 또 어떻게 지냈는지에 대한 설문입니다. 아래의 각 항목에 대하여, 귀하가 느꼈던 것과 가장 가까운 번호에 답해 주십시오. 지난 4주 동안에, 얼마나 자주 - - 귀하는 차분하고 평온하다고 느끼셨습니까?
1	항상 그랬다
2	대부분 그랬다
3	때때로 그랬다
4	드물게 그랬다
5	전혀 그렇지 않았다
A68	[SF-12] 아래의 질문들은 지난 4주 동안 귀하가 어떻게 느꼈고, 또 어떻게 지냈는지에 대한 설문입니다. 아래의 각 항목에 대하여, 귀하가 느꼈던 것과 가장 가까운 번호에 답해 주십시오. 지난 4주 동안에, 얼마나 자주 - - 귀하는 활력이 넘쳤습니까?
1	항상 그랬다
2	대부분 그랬다
3	때때로 그랬다
4	드물게 그랬다
5	전혀 그렇지 않았다
A69	[SF-12] 아래의 질문들은 지난 4주 동안 귀하가 어떻게 느꼈고, 또 어떻게 지냈는지에 대한 설문입니다. 아래의 각 항목에 대하여, 귀하가 느꼈던 것과 가장 가까운 번호에 답해 주십시오. 지난 4주 동안에, 얼마나 자주 - - 귀하는 마음이 많이 상하고 우울했었습니까?
1	항상 그랬다
2	대부분 그랬다
3	때때로 그랬다
4	드물게 그랬다
5	전혀 그렇지 않았다
A70	[SF-12] 지난 4주 동안에, 귀하의 신체적인 건강 문제 혹은 정서적인 문제로 인하여, 귀하의 사회 활동(예: 친구나 친지 방문하는 것)에 얼마나 자주 지장이 있었습니까?
1	항상 그랬다
2	대부분 그랬다
3	때때로 그랬다
4	드물게 그랬다
5	전혀 그렇지 않았다
H1_3	오늘 귀하의 건강상태는 다음과 같다고 가정하고 응답해 주시기 바랍니다.	전 유형
78	신체 및 정신 발달에 매우 큰 지체가 있어, 일상생활에 큰 어려움이 있음.
85	지속적으로 매우 불안하고 걱정이 되어 집중하거나 사물을 기억하고 잠을 자는 데 어려움이 있음. 이 사람은 삶의 기쁨을 잃고 자살에 대하여 생각함.
A71	[EQ-5D-3L] 아래의 각 문항에서, 오늘 당신의 건강상태를 가장 잘 설명해주는 하나의 항목에 표시해 주십시오. - 운동능력
1	나는 걷는데 지장이 없다
2	나는 걷는데 다소 지장이 있다
3	나는 종일 누워있어야 한다
A72	[EQ-5D-3L] 아래의 각 문항에서, 오늘 당신의 건강상태를 가장 잘 설명해주는 하나의 항목에 표시해 주십시오. - 자기 관리
1	나는 목욕을 하거나 옷을 입는데 지장이 없다
2	나는 혼자 목욕을 하거나 옷을 입는데 다소 지장이 있다
3	나는 혼자 목욕을 하거나 옷을 입을 수가 없다
A73	[EQ-5D-3L] 아래의 각 문항에서, 오늘 당신의 건강상태를 가장 잘 설명해주는 하나의 항목에 표시해 주십시오. - 일상 활동 (예. 일, 공부, 가사일, 가족 또는 여가 활동)
1	나는 일상 활동을 하는데 지장이 없다
2	나는 일상 활동을 하는데 다소 지장이 있다
3	나는 일상 활동을 할 수가 없다
A74	[EQ-5D-3L] 아래의 각 문항에서, 오늘 당신의 건강상태를 가장 잘 설명해주는 하나의 항목에 표시해 주십시오. - 통증/불편
1	나는 통증이나 불편감이 없다
2	나는 다소 통증이나 불편감이 있다
3	나는 매우 심한 통증이나 불편감이 있다
A75	[EQ-5D-3L] 아래의 각 문항에서, 오늘 당신의 건강상태를 가장 잘 설명해주는 하나의 항목에 표시해 주십시오. - 불안/우울
1	나는 불안하거나 우울하지 않다
2	나는 다소 불안하거나 우울하다
3	나는 매우 심하게 불안하거나 우울하다
A76	[VAS] 오늘 귀하의 건강상태를 측정합니다. 옆에 그려진 눈금자에는 0에서 100까지의 숫자가 표시되어 있습니다. 100은 상상할 수 있는 최고의 건강상태를 의미하고, 0은 상상할 수 있는 최저의 건강상태를 의미합니다. 눈금자 상에 오늘 귀하의 건강상태를 ×로 표시해 주십시오. 이제, 눈금자 상에 표시하신 숫자를 아래 박스에 기입해 주십시오. - 오늘의 건강상태
B6	[SF-12] 전반적으로 귀하의 건강상태는 어떠합니까?
1	최고로 좋다
2	아주 좋다
3	좋다
4	조금 나쁘다
5	나쁘다
B7	[SF-12] 다음 문항들은 귀하가 평상시 하는 활동에 관한 것입니다. 귀하의 건강상태 때문에 이러한 일상적인 활동을 하는 데 제한을 받습니까? 만약 그렇다면, 어느 정도 제한을 받습니까? - 다소 힘든 활동 (예: 탁자 옮기기, 비로 방 쓸기, 한두 시간 산보하기, 자전거 타기)
1	예, 제한을 많이 받는다
2	예, 제한을 조금 받는다
3	아니오, 제한을 전혀 받지 않는다
B8	[SF-12] 다음 문항들은 귀하가 평상시 하는 활동에 관한 것입니다. 귀하의 건강상태 때문에 이러한 일상적인 활동을 하는 데 제한을 받습니까? 만약 그렇다면, 어느 정도 제한을 받습니까? - 계단으로 여러 층 걸어 올라가는 것
1	예, 제한을 많이 받는다
2	예, 제한을 조금 받는다
3	아니오, 제한을 전혀 받지 않는다
B9	[SF-12] 지난 4주 동안에, 귀하의 신체적인 건강때문에 귀하의 일이나 일상적인 활동을 하는 데 다음과 같은 문제가 얼마나 자주 있었습니까? - 원하는 것보다 적은 양의 일을 했다
1	항상 그랬다
2	대부분 그랬다
3	때때로 그랬다
4	드물게 그랬다
5	전혀 그렇지 않았다
B10	[SF-12] 지난 4주 동안에, 귀하의 신체적인 건강때문에 귀하의 일이나 일상적인 활동을 하는 데 다음과 같은 문제가 얼마나 자주 있었습니까? - 일이나 다른 일상적인 활동 중에서 할 수 없는 것이 있었다
1	항상 그랬다
2	대부분 그랬다
3	때때로 그랬다
4	드물게 그랬다
5	전혀 그렇지 않았다
B11	[SF-12] 지난 4주 동안에, 정서적인 문제(예: 기분이 좋지 않거나 불안을 느끼는 것) 때문에 귀하의 일이나 일상적인 활동을 하는 데 다음과 같은 문제가 얼마나 자주 있었습니까? - 원하는 것보다 적은 양의 일을 했다
1	항상 그랬다
2	대부분 그랬다
3	때때로 그랬다
4	드물게 그랬다
5	전혀 그렇지 않았다
B12	[SF-12] 지난 4주 동안에, 정서적인 문제(예: 기분이 좋지 않거나 불안을 느끼는 것) 때문에 귀하의 일이나 일상적인 활동을 하는 데 다음과 같은 문제가 얼마나 자주 있었습니까? - 일이나 다른 일상적인 활동을 하는 데 평소처럼 주의를 기울이지 못했다
1	항상 그랬다
2	대부분 그랬다
3	때때로 그랬다
4	드물게 그랬다
5	전혀 그렇지 않았다
B13	[SF-12] 지난 4주 동안에, 귀하는 몸의 통증 때문에 정상적인 일(집 밖의 일과 집안 일을 포함해서)을 하는 데 얼마나 지장이 있었습니까?
1	전혀 없었다
2	약간 있었다
3	어느 정도 있었다
4	많이 있었다
5	대단히 극심했었다
B14	[SF-12] 아래의 질문들은 지난 4주 동안 귀하가 어떻게 느꼈고, 또 어떻게 지냈는지에 대한 설문입니다. 아래의 각 항목에 대하여, 귀하가 느꼈던 것과 가장 가까운 번호에 답해 주십시오. 지난 4주 동안에, 얼마나 자주 - - 귀하는 차분하고 평온하다고 느끼셨습니까?
1	항상 그랬다
2	대부분 그랬다
3	때때로 그랬다
4	드물게 그랬다
5	전혀 그렇지 않았다
B15	[SF-12] 아래의 질문들은 지난 4주 동안 귀하가 어떻게 느꼈고, 또 어떻게 지냈는지에 대한 설문입니다. 아래의 각 항목에 대하여, 귀하가 느꼈던 것과 가장 가까운 번호에 답해 주십시오. 지난 4주 동안에, 얼마나 자주 - - 귀하는 활력이 넘쳤습니까?
1	항상 그랬다
2	대부분 그랬다
3	때때로 그랬다
4	드물게 그랬다
5	전혀 그렇지 않았다
B16	[SF-12] 아래의 질문들은 지난 4주 동안 귀하가 어떻게 느꼈고, 또 어떻게 지냈는지에 대한 설문입니다. 아래의 각 항목에 대하여, 귀하가 느꼈던 것과 가장 가까운 번호에 답해 주십시오. 지난 4주 동안에, 얼마나 자주 - - 귀하는 마음이 많이 상하고 우울했었습니까?
1	항상 그랬다
2	대부분 그랬다
3	때때로 그랬다
4	드물게 그랬다
5	전혀 그렇지 않았다
B17	[SF-12] 지난 4주 동안에, 귀하의 신체적인 건강 문제 혹은 정서적인 문제로 인하여, 귀하의 사회 활동(예: 친구나 친지 방문하는 것)에 얼마나 자주 지장이 있었습니까?
1	항상 그랬다
2	대부분 그랬다
3	때때로 그랬다
4	드물게 그랬다
5	전혀 그렇지 않았다
H2_1	오늘 귀하의 건강상태는 다음과 같다고 가정하고 응답해 주시기 바랍니다.	전 유형
118	심한 허리 통증이 있어 옷 입기, 앉기, 서기, 걷기, 물건 들기에 어려움이 있음. 이 사람은 잠을 잘 자지 못하고, 걱정을 함.
122	목에 통증이 있고, 고개 돌리기 및 물건 들기에 어려움이 있음.
B18	[EQ-5D-3L] 아래의 각 문항에서, 오늘 당신의 건강상태를 가장 잘 설명해주는 하나의 항목에 표시해 주십시오. - 운동능력
1	나는 걷는데 지장이 없다
2	나는 걷는데 다소 지장이 있다
3	나는 종일 누워있어야 한다
B19	[EQ-5D-3L] 아래의 각 문항에서, 오늘 당신의 건강상태를 가장 잘 설명해주는 하나의 항목에 표시해 주십시오. - 자기 관리
1	나는 목욕을 하거나 옷을 입는데 지장이 없다
2	나는 혼자 목욕을 하거나 옷을 입는데 다소 지장이 있다
3	나는 혼자 목욕을 하거나 옷을 입을 수가 없다
B20	[EQ-5D-3L] 아래의 각 문항에서, 오늘 당신의 건강상태를 가장 잘 설명해주는 하나의 항목에 표시해 주십시오. - 일상 활동 (예. 일, 공부, 가사일, 가족 또는 여가 활동)
1	나는 일상 활동을 하는데 지장이 없다
2	나는 일상 활동을 하는데 다소 지장이 있다
3	나는 일상 활동을 할 수가 없다
B21	[EQ-5D-3L] 아래의 각 문항에서, 오늘 당신의 건강상태를 가장 잘 설명해주는 하나의 항목에 표시해 주십시오. - 통증/불편
1	나는 통증이나 불편감이 없다
2	나는 다소 통증이나 불편감이 있다
3	나는 매우 심한 통증이나 불편감이 있다
B22	[EQ-5D-3L] 아래의 각 문항에서, 오늘 당신의 건강상태를 가장 잘 설명해주는 하나의 항목에 표시해 주십시오. - 불안/우울
1	나는 불안하거나 우울하지 않다
2	나는 다소 불안하거나 우울하다
3	나는 매우 심하게 불안하거나 우울하다
B23	[VAS] 오늘 귀하의 건강상태를 측정합니다. 옆에 그려진 눈금자에는 0에서 100까지의 숫자가 표시되어 있습니다. 100은 상상할 수 있는 최고의 건강상태를 의미하고, 0은 상상할 수 있는 최저의 건강상태를 의미합니다. 눈금자 상에 오늘 귀하의 건강상태를 ×로 표시해 주십시오. 이제, 눈금자 상에 표시하신 숫자를 아래 박스에 기입해 주십시오. - 오늘의 건강상태
B26	[SF-12] 전반적으로 귀하의 건강상태는 어떠합니까?
1	최고로 좋다
2	아주 좋다
3	좋다
4	조금 나쁘다
5	나쁘다
B27	[SF-12] 다음 문항들은 귀하가 평상시 하는 활동에 관한 것입니다. 귀하의 건강상태 때문에 이러한 일상적인 활동을 하는 데 제한을 받습니까? 만약 그렇다면, 어느 정도 제한을 받습니까? - 다소 힘든 활동 (예: 탁자 옮기기, 비로 방 쓸기, 한두 시간 산보하기, 자전거 타기)
1	예, 제한을 많이 받는다
2	예, 제한을 조금 받는다
3	아니오, 제한을 전혀 받지 않는다
B28	[SF-12] 다음 문항들은 귀하가 평상시 하는 활동에 관한 것입니다. 귀하의 건강상태 때문에 이러한 일상적인 활동을 하는 데 제한을 받습니까? 만약 그렇다면, 어느 정도 제한을 받습니까? - 계단으로 여러 층 걸어 올라가는 것
1	예, 제한을 많이 받는다
2	예, 제한을 조금 받는다
3	아니오, 제한을 전혀 받지 않는다
B29	[SF-12] 지난 4주 동안에, 귀하의 신체적인 건강때문에 귀하의 일이나 일상적인 활동을 하는 데 다음과 같은 문제가 얼마나 자주 있었습니까? - 원하는 것보다 적은 양의 일을 했다
1	항상 그랬다
2	대부분 그랬다
3	때때로 그랬다
4	드물게 그랬다
5	전혀 그렇지 않았다
B30	[SF-12] 지난 4주 동안에, 귀하의 신체적인 건강때문에 귀하의 일이나 일상적인 활동을 하는 데 다음과 같은 문제가 얼마나 자주 있었습니까? - 일이나 다른 일상적인 활동 중에서 할 수 없는 것이 있었다
1	항상 그랬다
2	대부분 그랬다
3	때때로 그랬다
4	드물게 그랬다
5	전혀 그렇지 않았다
B31	[SF-12] 지난 4주 동안에, 정서적인 문제(예: 기분이 좋지 않거나 불안을 느끼는 것) 때문에 귀하의 일이나 일상적인 활동을 하는 데 다음과 같은 문제가 얼마나 자주 있었습니까? - 원하는 것보다 적은 양의 일을 했다
1	항상 그랬다
2	대부분 그랬다
3	때때로 그랬다
4	드물게 그랬다
5	전혀 그렇지 않았다
B32	[SF-12] 지난 4주 동안에, 정서적인 문제(예: 기분이 좋지 않거나 불안을 느끼는 것) 때문에 귀하의 일이나 일상적인 활동을 하는 데 다음과 같은 문제가 얼마나 자주 있었습니까? - 일이나 다른 일상적인 활동을 하는 데 평소처럼 주의를 기울이지 못했다
1	항상 그랬다
2	대부분 그랬다
3	때때로 그랬다
4	드물게 그랬다
5	전혀 그렇지 않았다
B33	[SF-12] 지난 4주 동안에, 귀하는 몸의 통증 때문에 정상적인 일(집 밖의 일과 집안 일을 포함해서)을 하는 데 얼마나 지장이 있었습니까?
1	전혀 없었다
2	약간 있었다
3	어느 정도 있었다
4	많이 있었다
5	대단히 극심했었다
B34	[SF-12] 아래의 질문들은 지난 4주 동안 귀하가 어떻게 느꼈고, 또 어떻게 지냈는지에 대한 설문입니다. 아래의 각 항목에 대하여, 귀하가 느꼈던 것과 가장 가까운 번호에 답해 주십시오. 지난 4주 동안에, 얼마나 자주 - - 귀하는 차분하고 평온하다고 느끼셨습니까?
1	항상 그랬다
2	대부분 그랬다
3	때때로 그랬다
4	드물게 그랬다
5	전혀 그렇지 않았다
B35	[SF-12] 아래의 질문들은 지난 4주 동안 귀하가 어떻게 느꼈고, 또 어떻게 지냈는지에 대한 설문입니다. 아래의 각 항목에 대하여, 귀하가 느꼈던 것과 가장 가까운 번호에 답해 주십시오. 지난 4주 동안에, 얼마나 자주 - - 귀하는 활력이 넘쳤습니까?
1	항상 그랬다
2	대부분 그랬다
3	때때로 그랬다
4	드물게 그랬다
5	전혀 그렇지 않았다
B36	[SF-12] 아래의 질문들은 지난 4주 동안 귀하가 어떻게 느꼈고, 또 어떻게 지냈는지에 대한 설문입니다. 아래의 각 항목에 대하여, 귀하가 느꼈던 것과 가장 가까운 번호에 답해 주십시오. 지난 4주 동안에, 얼마나 자주 - - 귀하는 마음이 많이 상하고 우울했었습니까?
1	항상 그랬다
2	대부분 그랬다
3	때때로 그랬다
4	드물게 그랬다
5	전혀 그렇지 않았다
B37	[SF-12] 지난 4주 동안에, 귀하의 신체적인 건강 문제 혹은 정서적인 문제로 인하여, 귀하의 사회 활동(예: 친구나 친지 방문하는 것)에 얼마나 자주 지장이 있었습니까?
1	항상 그랬다
2	대부분 그랬다
3	때때로 그랬다
4	드물게 그랬다
5	전혀 그렇지 않았다
H2_2	오늘 귀하의 건강상태는 다음과 같다고 가정하고 응답해 주시기 바랍니다.	전 유형
119	심한 허리 및 다리 통증이 있어 옷 입기, 앉기, 서기, 걷기, 물건 들기에 어려움이 있음. 이 사람은 잠을 잘 자지 못하고, 걱정을 함.
123	목에 심한 통증이 있고, 고개 돌리기 및 물건 들기에 어려움이 있음. 이 사람은 두통이 있고, 팔이 아프며, 잠을 잘 자지 못하고, 피로를 느끼며, 걱정을 함.
B38	[EQ-5D-3L] 아래의 각 문항에서, 오늘 당신의 건강상태를 가장 잘 설명해주는 하나의 항목에 표시해 주십시오. - 운동능력
1	나는 걷는데 지장이 없다
2	나는 걷는데 다소 지장이 있다
3	나는 종일 누워있어야 한다
B39	[EQ-5D-3L] 아래의 각 문항에서, 오늘 당신의 건강상태를 가장 잘 설명해주는 하나의 항목에 표시해 주십시오. - 자기 관리
1	나는 목욕을 하거나 옷을 입는데 지장이 없다
2	나는 혼자 목욕을 하거나 옷을 입는데 다소 지장이 있다
3	나는 혼자 목욕을 하거나 옷을 입을 수가 없다
B40	[EQ-5D-3L] 아래의 각 문항에서, 오늘 당신의 건강상태를 가장 잘 설명해주는 하나의 항목에 표시해 주십시오. - 일상 활동 (예. 일, 공부, 가사일, 가족 또는 여가 활동)
1	나는 일상 활동을 하는데 지장이 없다
2	나는 일상 활동을 하는데 다소 지장이 있다
3	나는 일상 활동을 할 수가 없다
B41	[EQ-5D-3L] 아래의 각 문항에서, 오늘 당신의 건강상태를 가장 잘 설명해주는 하나의 항목에 표시해 주십시오. - 통증/불편
1	나는 통증이나 불편감이 없다
2	나는 다소 통증이나 불편감이 있다
3	나는 매우 심한 통증이나 불편감이 있다
B42	[EQ-5D-3L] 아래의 각 문항에서, 오늘 당신의 건강상태를 가장 잘 설명해주는 하나의 항목에 표시해 주십시오. - 불안/우울
1	나는 불안하거나 우울하지 않다
2	나는 다소 불안하거나 우울하다
3	나는 매우 심하게 불안하거나 우울하다
B43	[VAS] 오늘 귀하의 건강상태를 측정합니다. 옆에 그려진 눈금자에는 0에서 100까지의 숫자가 표시되어 있습니다. 100은 상상할 수 있는 최고의 건강상태를 의미하고, 0은 상상할 수 있는 최저의 건강상태를 의미합니다. 눈금자 상에 오늘 귀하의 건강상태를 ×로 표시해 주십시오. 이제, 눈금자 상에 표시하신 숫자를 아래 박스에 기입해 주십시오. - 오늘의 건강상태
B46	[SF-12] 전반적으로 귀하의 건강상태는 어떠합니까?
1	최고로 좋다
2	아주 좋다
3	좋다
4	조금 나쁘다
5	나쁘다
B47	[SF-12] 다음 문항들은 귀하가 평상시 하는 활동에 관한 것입니다. 귀하의 건강상태 때문에 이러한 일상적인 활동을 하는 데 제한을 받습니까? 만약 그렇다면, 어느 정도 제한을 받습니까? - 다소 힘든 활동 (예: 탁자 옮기기, 비로 방 쓸기, 한두 시간 산보하기, 자전거 타기)
1	예, 제한을 많이 받는다
2	예, 제한을 조금 받는다
3	아니오, 제한을 전혀 받지 않는다
B48	[SF-12] 다음 문항들은 귀하가 평상시 하는 활동에 관한 것입니다. 귀하의 건강상태 때문에 이러한 일상적인 활동을 하는 데 제한을 받습니까? 만약 그렇다면, 어느 정도 제한을 받습니까? - 계단으로 여러 층 걸어 올라가는 것
1	예, 제한을 많이 받는다
2	예, 제한을 조금 받는다
3	아니오, 제한을 전혀 받지 않는다
B49	[SF-12] 지난 4주 동안에, 귀하의 신체적인 건강때문에 귀하의 일이나 일상적인 활동을 하는 데 다음과 같은 문제가 얼마나 자주 있었습니까? - 원하는 것보다 적은 양의 일을 했다
1	항상 그랬다
2	대부분 그랬다
3	때때로 그랬다
4	드물게 그랬다
5	전혀 그렇지 않았다
B50	[SF-12] 지난 4주 동안에, 귀하의 신체적인 건강때문에 귀하의 일이나 일상적인 활동을 하는 데 다음과 같은 문제가 얼마나 자주 있었습니까? - 일이나 다른 일상적인 활동 중에서 할 수 없는 것이 있었다
1	항상 그랬다
2	대부분 그랬다
3	때때로 그랬다
4	드물게 그랬다
5	전혀 그렇지 않았다
B51	[SF-12] 지난 4주 동안에, 정서적인 문제(예: 기분이 좋지 않거나 불안을 느끼는 것) 때문에 귀하의 일이나 일상적인 활동을 하는 데 다음과 같은 문제가 얼마나 자주 있었습니까? - 원하는 것보다 적은 양의 일을 했다
1	항상 그랬다
2	대부분 그랬다
3	때때로 그랬다
4	드물게 그랬다
5	전혀 그렇지 않았다
B52	[SF-12] 지난 4주 동안에, 정서적인 문제(예: 기분이 좋지 않거나 불안을 느끼는 것) 때문에 귀하의 일이나 일상적인 활동을 하는 데 다음과 같은 문제가 얼마나 자주 있었습니까? - 일이나 다른 일상적인 활동을 하는 데 평소처럼 주의를 기울이지 못했다
1	항상 그랬다
2	대부분 그랬다
3	때때로 그랬다
4	드물게 그랬다
5	전혀 그렇지 않았다
B53	[SF-12] 지난 4주 동안에, 귀하는 몸의 통증 때문에 정상적인 일(집 밖의 일과 집안 일을 포함해서)을 하는 데 얼마나 지장이 있었습니까?
1	전혀 없었다
2	약간 있었다
3	어느 정도 있었다
4	많이 있었다
5	대단히 극심했었다
B54	[SF-12] 아래의 질문들은 지난 4주 동안 귀하가 어떻게 느꼈고, 또 어떻게 지냈는지에 대한 설문입니다. 아래의 각 항목에 대하여, 귀하가 느꼈던 것과 가장 가까운 번호에 답해 주십시오. 지난 4주 동안에, 얼마나 자주 - - 귀하는 차분하고 평온하다고 느끼셨습니까?
1	항상 그랬다
2	대부분 그랬다
3	때때로 그랬다
4	드물게 그랬다
5	전혀 그렇지 않았다
B55	[SF-12] 아래의 질문들은 지난 4주 동안 귀하가 어떻게 느꼈고, 또 어떻게 지냈는지에 대한 설문입니다. 아래의 각 항목에 대하여, 귀하가 느꼈던 것과 가장 가까운 번호에 답해 주십시오. 지난 4주 동안에, 얼마나 자주 - - 귀하는 활력이 넘쳤습니까?
1	항상 그랬다
2	대부분 그랬다
3	때때로 그랬다
4	드물게 그랬다
5	전혀 그렇지 않았다
B56	[SF-12] 아래의 질문들은 지난 4주 동안 귀하가 어떻게 느꼈고, 또 어떻게 지냈는지에 대한 설문입니다. 아래의 각 항목에 대하여, 귀하가 느꼈던 것과 가장 가까운 번호에 답해 주십시오. 지난 4주 동안에, 얼마나 자주 - - 귀하는 마음이 많이 상하고 우울했었습니까?
1	항상 그랬다
2	대부분 그랬다
3	때때로 그랬다
4	드물게 그랬다
5	전혀 그렇지 않았다
B57	[SF-12] 지난 4주 동안에, 귀하의 신체적인 건강 문제 혹은 정서적인 문제로 인하여, 귀하의 사회 활동(예: 친구나 친지 방문하는 것)에 얼마나 자주 지장이 있었습니까?
1	항상 그랬다
2	대부분 그랬다
3	때때로 그랬다
4	드물게 그랬다
5	전혀 그렇지 않았다
H2_3	오늘 귀하의 건강상태는 다음과 같다고 가정하고 응답해 주시기 바랍니다.	전 유형
120	지속적인 허리 통증이 있어 옷 입기, 앉기, 서기, 걷기, 물건 들기에 어려움이 있음. 이 사람은 잠을 잘 자지 못하고, 걱정을 하며, 삶의 즐거움을 약간 잃음.
124	목에 지속적인 통증이 있고, 고개 돌리기, 양팔 들고 있기, 물건 들기에 어려움이 있음.
B58	[EQ-5D-3L] 아래의 각 문항에서, 오늘 당신의 건강상태를 가장 잘 설명해주는 하나의 항목에 표시해 주십시오. - 운동능력
1	나는 걷는데 지장이 없다
2	나는 걷는데 다소 지장이 있다
3	나는 종일 누워있어야 한다
B59	[EQ-5D-3L] 아래의 각 문항에서, 오늘 당신의 건강상태를 가장 잘 설명해주는 하나의 항목에 표시해 주십시오. - 자기 관리
1	나는 목욕을 하거나 옷을 입는데 지장이 없다
2	나는 혼자 목욕을 하거나 옷을 입는데 다소 지장이 있다
3	나는 혼자 목욕을 하거나 옷을 입을 수가 없다
B60	[EQ-5D-3L] 아래의 각 문항에서, 오늘 당신의 건강상태를 가장 잘 설명해주는 하나의 항목에 표시해 주십시오. - 일상 활동 (예. 일, 공부, 가사일, 가족 또는 여가 활동)
1	나는 일상 활동을 하는데 지장이 없다
2	나는 일상 활동을 하는데 다소 지장이 있다
3	나는 일상 활동을 할 수가 없다
B61	[EQ-5D-3L] 아래의 각 문항에서, 오늘 당신의 건강상태를 가장 잘 설명해주는 하나의 항목에 표시해 주십시오. - 통증/불편
1	나는 통증이나 불편감이 없다
2	나는 다소 통증이나 불편감이 있다
3	나는 매우 심한 통증이나 불편감이 있다
B62	[EQ-5D-3L] 아래의 각 문항에서, 오늘 당신의 건강상태를 가장 잘 설명해주는 하나의 항목에 표시해 주십시오. - 불안/우울
1	나는 불안하거나 우울하지 않다
2	나는 다소 불안하거나 우울하다
3	나는 매우 심하게 불안하거나 우울하다
B63	[VAS] 오늘 귀하의 건강상태를 측정합니다. 옆에 그려진 눈금자에는 0에서 100까지의 숫자가 표시되어 있습니다. 100은 상상할 수 있는 최고의 건강상태를 의미하고, 0은 상상할 수 있는 최저의 건강상태를 의미합니다. 눈금자 상에 오늘 귀하의 건강상태를 ×로 표시해 주십시오. 이제, 눈금자 상에 표시하신 숫자를 아래 박스에 기입해 주십시오. - 오늘의 건강상태
B66	[SF-12] 전반적으로 귀하의 건강상태는 어떠합니까?
1	최고로 좋다
2	아주 좋다
3	좋다
4	조금 나쁘다
5	나쁘다
B67	[SF-12] 다음 문항들은 귀하가 평상시 하는 활동에 관한 것입니다. 귀하의 건강상태 때문에 이러한 일상적인 활동을 하는 데 제한을 받습니까? 만약 그렇다면, 어느 정도 제한을 받습니까? - 다소 힘든 활동 (예: 탁자 옮기기, 비로 방 쓸기, 한두 시간 산보하기, 자전거 타기)
1	예, 제한을 많이 받는다
2	예, 제한을 조금 받는다
3	아니오, 제한을 전혀 받지 않는다
B68	[SF-12] 다음 문항들은 귀하가 평상시 하는 활동에 관한 것입니다. 귀하의 건강상태 때문에 이러한 일상적인 활동을 하는 데 제한을 받습니까? 만약 그렇다면, 어느 정도 제한을 받습니까? - 계단으로 여러 층 걸어 올라가는 것
1	예, 제한을 많이 받는다
2	예, 제한을 조금 받는다
3	아니오, 제한을 전혀 받지 않는다
B69	[SF-12] 지난 4주 동안에, 귀하의 신체적인 건강때문에 귀하의 일이나 일상적인 활동을 하는 데 다음과 같은 문제가 얼마나 자주 있었습니까? - 원하는 것보다 적은 양의 일을 했다
1	항상 그랬다
2	대부분 그랬다
3	때때로 그랬다
4	드물게 그랬다
5	전혀 그렇지 않았다
B70	[SF-12] 지난 4주 동안에, 귀하의 신체적인 건강때문에 귀하의 일이나 일상적인 활동을 하는 데 다음과 같은 문제가 얼마나 자주 있었습니까? - 일이나 다른 일상적인 활동 중에서 할 수 없는 것이 있었다
1	항상 그랬다
2	대부분 그랬다
3	때때로 그랬다
4	드물게 그랬다
5	전혀 그렇지 않았다
B71	[SF-12] 지난 4주 동안에, 정서적인 문제(예: 기분이 좋지 않거나 불안을 느끼는 것) 때문에 귀하의 일이나 일상적인 활동을 하는 데 다음과 같은 문제가 얼마나 자주 있었습니까? - 원하는 것보다 적은 양의 일을 했다
1	항상 그랬다
2	대부분 그랬다
3	때때로 그랬다
4	드물게 그랬다
5	전혀 그렇지 않았다
B72	[SF-12] 지난 4주 동안에, 정서적인 문제(예: 기분이 좋지 않거나 불안을 느끼는 것) 때문에 귀하의 일이나 일상적인 활동을 하는 데 다음과 같은 문제가 얼마나 자주 있었습니까? - 일이나 다른 일상적인 활동을 하는 데 평소처럼 주의를 기울이지 못했다
1	항상 그랬다
2	대부분 그랬다
3	때때로 그랬다
4	드물게 그랬다
5	전혀 그렇지 않았다
B73	[SF-12] 지난 4주 동안에, 귀하는 몸의 통증 때문에 정상적인 일(집 밖의 일과 집안 일을 포함해서)을 하는 데 얼마나 지장이 있었습니까?
1	전혀 없었다
2	약간 있었다
3	어느 정도 있었다
4	많이 있었다
5	대단히 극심했었다
B74	[SF-12] 아래의 질문들은 지난 4주 동안 귀하가 어떻게 느꼈고, 또 어떻게 지냈는지에 대한 설문입니다. 아래의 각 항목에 대하여, 귀하가 느꼈던 것과 가장 가까운 번호에 답해 주십시오. 지난 4주 동안에, 얼마나 자주 - - 귀하는 차분하고 평온하다고 느끼셨습니까?
1	항상 그랬다
2	대부분 그랬다
3	때때로 그랬다
4	드물게 그랬다
5	전혀 그렇지 않았다
B75	[SF-12] 아래의 질문들은 지난 4주 동안 귀하가 어떻게 느꼈고, 또 어떻게 지냈는지에 대한 설문입니다. 아래의 각 항목에 대하여, 귀하가 느꼈던 것과 가장 가까운 번호에 답해 주십시오. 지난 4주 동안에, 얼마나 자주 - - 귀하는 활력이 넘쳤습니까?
1	항상 그랬다
2	대부분 그랬다
3	때때로 그랬다
4	드물게 그랬다
5	전혀 그렇지 않았다
B76	[SF-12] 아래의 질문들은 지난 4주 동안 귀하가 어떻게 느꼈고, 또 어떻게 지냈는지에 대한 설문입니다. 아래의 각 항목에 대하여, 귀하가 느꼈던 것과 가장 가까운 번호에 답해 주십시오. 지난 4주 동안에, 얼마나 자주 - - 귀하는 마음이 많이 상하고 우울했었습니까?
1	항상 그랬다
2	대부분 그랬다
3	때때로 그랬다
4	드물게 그랬다
5	전혀 그렇지 않았다
B77	[SF-12] 지난 4주 동안에, 귀하의 신체적인 건강 문제 혹은 정서적인 문제로 인하여, 귀하의 사회 활동(예: 친구나 친지 방문하는 것)에 얼마나 자주 지장이 있었습니까?
1	항상 그랬다
2	대부분 그랬다
3	때때로 그랬다
4	드물게 그랬다
5	전혀 그렇지 않았다
H2_4	오늘 귀하의 건강상태는 다음과 같다고 가정하고 응답해 주시기 바랍니다.	I, J, K, L 유형 응답 없음
121	지속적인 허리 및 다리 통증이 있어 옷 입기, 앉기, 서기, 걷기, 물건 들기에 어려움이 있음. 이 사람은 잠을 잘 자지 못하고, 걱정을 하며, 삶의 즐거움을 약간 잃음.
125	목과 팔에 지속적인 통증이 있고, 고개 돌리기, 양팔 들고 있기, 물건 들기에 어려움이 있음. 이 사람은 두통이 있고, 잠을 잘 자지 못하며, 피로를 느끼고, 걱정을 함.
C6	[EQ-5D-3L] 아래의 각 문항에서, 오늘 당신의 건강상태를 가장 잘 설명해주는 하나의 항목에 표시해 주십시오. - 운동능력
1	나는 걷는데 지장이 없다
2	나는 걷는데 다소 지장이 있다
3	나는 종일 누워있어야 한다
C7	[EQ-5D-3L] 아래의 각 문항에서, 오늘 당신의 건강상태를 가장 잘 설명해주는 하나의 항목에 표시해 주십시오. - 자기 관리
1	나는 목욕을 하거나 옷을 입는데 지장이 없다
2	나는 혼자 목욕을 하거나 옷을 입는데 다소 지장이 있다
3	나는 혼자 목욕을 하거나 옷을 입을 수가 없다
C8	[EQ-5D-3L] 아래의 각 문항에서, 오늘 당신의 건강상태를 가장 잘 설명해주는 하나의 항목에 표시해 주십시오. - 일상 활동((예. 일, 공부, 가사일, 가족 또는 여가 활동)
1	나는 일상 활동을 하는데 지장이 없다
2	나는 일상 활동을 하는데 다소 지장이 있다
3	나는 일상 활동을 할 수가 없다
C9	[EQ-5D-3L] 아래의 각 문항에서, 오늘 당신의 건강상태를 가장 잘 설명해주는 하나의 항목에 표시해 주십시오. - 통증/불편
1	나는 통증이나 불편감이 없다
2	나는 다소 통증이나 불편감이 있다
3	나는 매우 심한 통증이나 불편감이 있다
C10	[EQ-5D-3L] 아래의 각 문항에서, 오늘 당신의 건강상태를 가장 잘 설명해주는 하나의 항목에 표시해 주십시오. - 불안/우울
1	나는 불안하거나 우울하지 않다
2	나는 다소 불안하거나 우울하다
3	나는 매우 심하게 불안하거나 우울하다
C11	[VAS] 오늘 귀하의 건강상태를 측정합니다. 옆에 그려진 눈금자에는 0에서 100까지의 숫자가 표시되어 있습니다. 100은 상상할 수 있는 최고의 건강상태를 의미하고, 0은 상상할 수 있는 최저의 건강상태를 의미합니다. 눈금자 상에 오늘 귀하의 건강상태를 ×로 표시해 주십시오. 이제, 눈금자 상에 표시하신 숫자를 아래 박스에 기입해 주십시오. - 오늘의 건강상태
C14	[SF-12] 전반적으로 귀하의 건강상태는 어떠합니까?
1	최고로 좋다
2	아주 좋다
3	좋다
4	조금 나쁘다
5	나쁘다
C15	[SF-12] 다음 문항들은 귀하가 평상시 하는 활동에 관한 것입니다. 귀하의 건강상태 때문에 이러한 일상적인 활동을 하는 데 제한을 받습니까? 만약 그렇다면, 어느 정도 제한을 받습니까? - 다소 힘든 활동 (예: 탁자 옮기기, 비로 방 쓸기, 한두 시간 산보하기, 자전거 타기)
1	예, 제한을 많이 받는다
2	예, 제한을 조금 받는다
3	아니오, 제한을 전혀 받지 않는다
C16	[SF-12] 다음 문항들은 귀하가 평상시 하는 활동에 관한 것입니다. 귀하의 건강상태 때문에 이러한 일상적인 활동을 하는 데 제한을 받습니까? 만약 그렇다면, 어느 정도 제한을 받습니까? - 계단으로 여러 층 걸어 올라가는 것
1	예, 제한을 많이 받는다
2	예, 제한을 조금 받는다
3	아니오, 제한을 전혀 받지 않는다
C17	[SF-12] 지난 4주 동안에, 귀하의 신체적인 건강때문에 귀하의 일이나 일상적인 활동을 하는 데 다음과 같은 문제가 얼마나 자주 있었습니까? - 원하는 것보다 적은 양의 일을 했다
1	항상 그랬다
2	대부분 그랬다
3	때때로 그랬다
4	드물게 그랬다
5	전혀 그렇지 않았다
C18	[SF-12] 지난 4주 동안에, 귀하의 신체적인 건강때문에 귀하의 일이나 일상적인 활동을 하는 데 다음과 같은 문제가 얼마나 자주 있었습니까? - 일이나 다른 일상적인 활동 중에서 할 수 없는 것이 있었다
1	항상 그랬다
2	대부분 그랬다
3	때때로 그랬다
4	드물게 그랬다
5	전혀 그렇지 않았다
C19	[SF-12] 지난 4주 동안에, 정서적인 문제(예: 기분이 좋지 않거나 불안을 느끼는 것) 때문에 귀하의 일이나 일상적인 활동을 하는 데 다음과 같은 문제가 얼마나 자주 있었습니까? - 원하는 것보다 적은 양의 일을 했다
1	항상 그랬다
2	대부분 그랬다
3	때때로 그랬다
4	드물게 그랬다
5	전혀 그렇지 않았다
C20	[SF-12] 지난 4주 동안에, 정서적인 문제(예: 기분이 좋지 않거나 불안을 느끼는 것) 때문에 귀하의 일이나 일상적인 활동을 하는 데 다음과 같은 문제가 얼마나 자주 있었습니까? - 일이나 다른 일상적인 활동을 하는 데 평소처럼 주의를 기울이지 못했다
1	항상 그랬다
2	대부분 그랬다
3	때때로 그랬다
4	드물게 그랬다
5	전혀 그렇지 않았다
C21	[SF-12] 지난 4주 동안에, 귀하는 몸의 통증 때문에 정상적인 일(집 밖의 일과 집안 일을 포함해서)을 하는 데 얼마나 지장이 있었습니까?
1	전혀 없었다
2	약간 있었다
3	어느 정도 있었다
4	많이 있었다
5	대단히 극심했었다
C22	[SF-12] 아래의 질문들은 지난 4주 동안 귀하가 어떻게 느꼈고, 또 어떻게 지냈는지에 대한 설문입니다. 아래의 각 항목에 대하여, 귀하가 느꼈던 것과 가장 가까운 번호에 답해 주십시오. 지난 4주 동안에, 얼마나 자주 - - 귀하는 차분하고 평온하다고 느끼셨습니까?
1	항상 그랬다
2	대부분 그랬다
3	때때로 그랬다
4	드물게 그랬다
5	전혀 그렇지 않았다
C23	[SF-12] 아래의 질문들은 지난 4주 동안 귀하가 어떻게 느꼈고, 또 어떻게 지냈는지에 대한 설문입니다. 아래의 각 항목에 대하여, 귀하가 느꼈던 것과 가장 가까운 번호에 답해 주십시오. 지난 4주 동안에, 얼마나 자주 - - 귀하는 활력이 넘쳤습니까?
1	항상 그랬다
2	대부분 그랬다
3	때때로 그랬다
4	드물게 그랬다
5	전혀 그렇지 않았다
C24	[SF-12] 아래의 질문들은 지난 4주 동안 귀하가 어떻게 느꼈고, 또 어떻게 지냈는지에 대한 설문입니다. 아래의 각 항목에 대하여, 귀하가 느꼈던 것과 가장 가까운 번호에 답해 주십시오. 지난 4주 동안에, 얼마나 자주 - - 귀하는 마음이 많이 상하고 우울했었습니까?
1	항상 그랬다
2	대부분 그랬다
3	때때로 그랬다
4	드물게 그랬다
5	전혀 그렇지 않았다
C25	[SF-12] 지난 4주 동안에, 귀하의 신체적인 건강 문제 혹은 정서적인 문제로 인하여, 귀하의 사회 활동(예: 친구나 친지 방문하는 것)에 얼마나 자주 지장이 있었습니까?
1	항상 그랬다
2	대부분 그랬다
3	때때로 그랬다
4	드물게 그랬다
5	전혀 그렇지 않았다
H3_1	오늘 귀하의 건강상태는 다음과 같다고 가정하고 응답해 주시기 바랍니다.	전 유형
195	약간 피로함을 느끼고 가끔 힘이 없지만, 정상적인 일상생활에 지장을 주지는 않음.
26	달리기나 무거운 물체를 드는 것과 같은 격렬한 신체활동을 할 때 가슴 통증이 발생함. 짧은 휴식 후 통증은 사라짐.
C26	[EQ-5D-3L] 아래의 각 문항에서, 오늘 당신의 건강상태를 가장 잘 설명해주는 하나의 항목에 표시해 주십시오. - 운동능력
1	나는 걷는데 지장이 없다
2	나는 걷는데 다소 지장이 있다
3	나는 종일 누워있어야 한다
C27	[EQ-5D-3L] 아래의 각 문항에서, 오늘 당신의 건강상태를 가장 잘 설명해주는 하나의 항목에 표시해 주십시오. - 자기 관리
1	나는 목욕을 하거나 옷을 입는데 지장이 없다
2	나는 혼자 목욕을 하거나 옷을 입는데 다소 지장이 있다
3	나는 혼자 목욕을 하거나 옷을 입을 수가 없다
C28	[EQ-5D-3L] 아래의 각 문항에서, 오늘 당신의 건강상태를 가장 잘 설명해주는 하나의 항목에 표시해 주십시오. - 일상 활동 (예. 일, 공부, 가사일, 가족 또는 여가 활동)
1	나는 일상 활동을 하는데 지장이 없다
2	나는 일상 활동을 하는데 다소 지장이 있다
3	나는 일상 활동을 할 수가 없다
C29	[EQ-5D-3L] 아래의 각 문항에서, 오늘 당신의 건강상태를 가장 잘 설명해주는 하나의 항목에 표시해 주십시오. - 통증/불편
1	나는 통증이나 불편감이 없다
2	나는 다소 통증이나 불편감이 있다
3	나는 매우 심한 통증이나 불편감이 있다
C30	[EQ-5D-3L] 아래의 각 문항에서, 오늘 당신의 건강상태를 가장 잘 설명해주는 하나의 항목에 표시해 주십시오. - 불안/우울
1	나는 불안하거나 우울하지 않다
2	나는 다소 불안하거나 우울하다
3	나는 매우 심하게 불안하거나 우울하다
C31	[VAS] 오늘 귀하의 건강상태를 측정합니다. 옆에 그려진 눈금자에는 0에서 100까지의 숫자가 표시되어 있습니다. 100은 상상할 수 있는 최고의 건강상태를 의미하고, 0은 상상할 수 있는 최저의 건강상태를 의미합니다. 눈금자 상에 오늘 귀하의 건강상태를 ×로 표시해 주십시오. 이제, 눈금자 상에 표시하신 숫자를 아래 박스에 기입해 주십시오. - 오늘의 건강상태
C34	[SF-12] 전반적으로 귀하의 건강상태는 어떠합니까?
1	최고로 좋다
2	아주 좋다
3	좋다
4	조금 나쁘다
5	나쁘다
C35	[SF-12] 다음 문항들은 귀하가 평상시 하는 활동에 관한 것입니다. 귀하의 건강상태 때문에 이러한 일상적인 활동을 하는 데 제한을 받습니까? 만약 그렇다면, 어느 정도 제한을 받습니까? - 다소 힘든 활동 (예: 탁자 옮기기, 비로 방 쓸기, 한두 시간 산보하기, 자전거 타기)
1	예, 제한을 많이 받는다
2	예, 제한을 조금 받는다
3	아니오, 제한을 전혀 받지 않는다
C36	[SF-12] 다음 문항들은 귀하가 평상시 하는 활동에 관한 것입니다. 귀하의 건강상태 때문에 이러한 일상적인 활동을 하는 데 제한을 받습니까? 만약 그렇다면, 어느 정도 제한을 받습니까? - 계단으로 여러 층 걸어 올라가는 것
1	예, 제한을 많이 받는다
2	예, 제한을 조금 받는다
3	아니오, 제한을 전혀 받지 않는다
C37	[SF-12] 지난 4주 동안에, 귀하의 신체적인 건강때문에 귀하의 일이나 일상적인 활동을 하는 데 다음과 같은 문제가 얼마나 자주 있었습니까? - 원하는 것보다 적은 양의 일을 했다
1	항상 그랬다
2	대부분 그랬다
3	때때로 그랬다
4	드물게 그랬다
5	전혀 그렇지 않았다
C38	[SF-12] 지난 4주 동안에, 귀하의 신체적인 건강때문에 귀하의 일이나 일상적인 활동을 하는 데 다음과 같은 문제가 얼마나 자주 있었습니까? - 일이나 다른 일상적인 활동 중에서 할 수 없는 것이 있었다
1	항상 그랬다
2	대부분 그랬다
3	때때로 그랬다
4	드물게 그랬다
5	전혀 그렇지 않았다
C39	[SF-12] 지난 4주 동안에, 정서적인 문제(예: 기분이 좋지 않거나 불안을 느끼는 것) 때문에 귀하의 일이나 일상적인 활동을 하는 데 다음과 같은 문제가 얼마나 자주 있었습니까? - 원하는 것보다 적은 양의 일을 했다
1	항상 그랬다
2	대부분 그랬다
3	때때로 그랬다
4	드물게 그랬다
5	전혀 그렇지 않았다
C40	[SF-12] 지난 4주 동안에, 정서적인 문제(예: 기분이 좋지 않거나 불안을 느끼는 것) 때문에 귀하의 일이나 일상적인 활동을 하는 데 다음과 같은 문제가 얼마나 자주 있었습니까? - 일이나 다른 일상적인 활동을 하는 데 평소처럼 주의를 기울이지 못했다
1	항상 그랬다
2	대부분 그랬다
3	때때로 그랬다
4	드물게 그랬다
5	전혀 그렇지 않았다
C41	[SF-12] 지난 4주 동안에, 귀하는 몸의 통증 때문에 정상적인 일(집 밖의 일과 집안 일을 포함해서)을 하는 데 얼마나 지장이 있었습니까?
1	전혀 없었다
2	약간 있었다
3	어느 정도 있었다
4	많이 있었다
5	대단히 극심했었다
C42	[SF-12] 아래의 질문들은 지난 4주 동안 귀하가 어떻게 느꼈고, 또 어떻게 지냈는지에 대한 설문입니다. 아래의 각 항목에 대하여, 귀하가 느꼈던 것과 가장 가까운 번호에 답해 주십시오. 지난 4주 동안에, 얼마나 자주 - - 귀하는 차분하고 평온하다고 느끼셨습니까?
1	항상 그랬다
2	대부분 그랬다
3	때때로 그랬다
4	드물게 그랬다
5	전혀 그렇지 않았다
C43	[SF-12] 아래의 질문들은 지난 4주 동안 귀하가 어떻게 느꼈고, 또 어떻게 지냈는지에 대한 설문입니다. 아래의 각 항목에 대하여, 귀하가 느꼈던 것과 가장 가까운 번호에 답해 주십시오. 지난 4주 동안에, 얼마나 자주 - - 귀하는 활력이 넘쳤습니까?
1	항상 그랬다
2	대부분 그랬다
3	때때로 그랬다
4	드물게 그랬다
5	전혀 그렇지 않았다
C44	[SF-12] 아래의 질문들은 지난 4주 동안 귀하가 어떻게 느꼈고, 또 어떻게 지냈는지에 대한 설문입니다. 아래의 각 항목에 대하여, 귀하가 느꼈던 것과 가장 가까운 번호에 답해 주십시오. 지난 4주 동안에, 얼마나 자주 - - 귀하는 마음이 많이 상하고 우울했었습니까?
1	항상 그랬다
2	대부분 그랬다
3	때때로 그랬다
4	드물게 그랬다
5	전혀 그렇지 않았다
C45	[SF-12] 지난 4주 동안에, 귀하의 신체적인 건강 문제 혹은 정서적인 문제로 인하여, 귀하의 사회 활동(예: 친구나 친지 방문하는 것)에 얼마나 자주 지장이 있었습니까?
1	항상 그랬다
2	대부분 그랬다
3	때때로 그랬다
4	드물게 그랬다
5	전혀 그렇지 않았다
H3_2	오늘 귀하의 건강상태는 다음과 같다고 가정하고 응답해 주시기 바랍니다.	전 유형
196	운동 후 보통 정도의 피로, 위약감, 숨참을 느껴 일상생활을 하기가 더 어려움.
27	오르막길을 걷거나 평지에서 0.5킬로미터 이상 걷는 것과 같은 보통의 신체활동을 할 때 가슴 통증이 발생함. 짧은 휴식 후 통증은 사라짐.
C46	[EQ-5D-3L] 아래의 각 문항에서, 오늘 당신의 건강상태를 가장 잘 설명해주는 하나의 항목에 표시해 주십시오. - 운동능력
1	나는 걷는데 지장이 없다
2	나는 걷는데 다소 지장이 있다
3	나는 종일 누워있어야 한다
C47	[EQ-5D-3L] 아래의 각 문항에서, 오늘 당신의 건강상태를 가장 잘 설명해주는 하나의 항목에 표시해 주십시오. - 자기 관리
1	나는 목욕을 하거나 옷을 입는데 지장이 없다
2	나는 혼자 목욕을 하거나 옷을 입는데 다소 지장이 있다
3	나는 혼자 목욕을 하거나 옷을 입을 수가 없다
C48	[EQ-5D-3L] 아래의 각 문항에서, 오늘 당신의 건강상태를 가장 잘 설명해주는 하나의 항목에 표시해 주십시오. - 일상 활동 (예. 일, 공부, 가사일, 가족 또는 여가 활동)
1	나는 일상 활동을 하는데 지장이 없다
2	나는 일상 활동을 하는데 다소 지장이 있다
3	나는 일상 활동을 할 수가 없다
C49	[EQ-5D-3L] 아래의 각 문항에서, 오늘 당신의 건강상태를 가장 잘 설명해주는 하나의 항목에 표시해 주십시오. - 통증/불편
1	나는 통증이나 불편감이 없다
2	나는 다소 통증이나 불편감이 있다
3	나는 매우 심한 통증이나 불편감이 있다
C50	[EQ-5D-3L] 아래의 각 문항에서, 오늘 당신의 건강상태를 가장 잘 설명해주는 하나의 항목에 표시해 주십시오. - 불안/우울
1	나는 불안하거나 우울하지 않다
2	나는 다소 불안하거나 우울하다
3	나는 매우 심하게 불안하거나 우울하다
C51	[VAS] 오늘 귀하의 건강상태를 측정합니다. 옆에 그려진 눈금자에는 0에서 100까지의 숫자가 표시되어 있습니다. 100은 상상할 수 있는 최고의 건강상태를 의미하고, 0은 상상할 수 있는 최저의 건강상태를 의미합니다. 눈금자 상에 오늘 귀하의 건강상태를 ×로 표시해 주십시오. 이제, 눈금자 상에 표시하신 숫자를 아래 박스에 기입해 주십시오. - 오늘의 건강상태
C54	[SF-12] 전반적으로 귀하의 건강상태는 어떠합니까?
1	최고로 좋다
2	아주 좋다
3	좋다
4	조금 나쁘다
5	나쁘다
C55	[SF-12] 다음 문항들은 귀하가 평상시 하는 활동에 관한 것입니다. 귀하의 건강상태 때문에 이러한 일상적인 활동을 하는 데 제한을 받습니까? 만약 그렇다면, 어느 정도 제한을 받습니까? - 다소 힘든 활동 (예: 탁자 옮기기, 비로 방 쓸기, 한두 시간 산보하기, 자전거 타기)
1	예, 제한을 많이 받는다
2	예, 제한을 조금 받는다
3	아니오, 제한을 전혀 받지 않는다
C56	[SF-12] 다음 문항들은 귀하가 평상시 하는 활동에 관한 것입니다. 귀하의 건강상태 때문에 이러한 일상적인 활동을 하는 데 제한을 받습니까? 만약 그렇다면, 어느 정도 제한을 받습니까? - 계단으로 여러 층 걸어 올라가는 것
1	예, 제한을 많이 받는다
2	예, 제한을 조금 받는다
3	아니오, 제한을 전혀 받지 않는다
C57	[SF-12] 지난 4주 동안에, 귀하의 신체적인 건강때문에 귀하의 일이나 일상적인 활동을 하는 데 다음과 같은 문제가 얼마나 자주 있었습니까? - 원하는 것보다 적은 양의 일을 했다
1	항상 그랬다
2	대부분 그랬다
3	때때로 그랬다
4	드물게 그랬다
5	전혀 그렇지 않았다
C58	[SF-12] 지난 4주 동안에, 귀하의 신체적인 건강때문에 귀하의 일이나 일상적인 활동을 하는 데 다음과 같은 문제가 얼마나 자주 있었습니까? - 일이나 다른 일상적인 활동 중에서 할 수 없는 것이 있었다
1	항상 그랬다
2	대부분 그랬다
3	때때로 그랬다
4	드물게 그랬다
5	전혀 그렇지 않았다
C59	[SF-12] 지난 4주 동안에, 정서적인 문제(예: 기분이 좋지 않거나 불안을 느끼는 것) 때문에 귀하의 일이나 일상적인 활동을 하는 데 다음과 같은 문제가 얼마나 자주 있었습니까? - 원하는 것보다 적은 양의 일을 했다
1	항상 그랬다
2	대부분 그랬다
3	때때로 그랬다
4	드물게 그랬다
5	전혀 그렇지 않았다
C60	[SF-12] 지난 4주 동안에, 정서적인 문제(예: 기분이 좋지 않거나 불안을 느끼는 것) 때문에 귀하의 일이나 일상적인 활동을 하는 데 다음과 같은 문제가 얼마나 자주 있었습니까? - 일이나 다른 일상적인 활동을 하는 데 평소처럼 주의를 기울이지 못했다
1	항상 그랬다
2	대부분 그랬다
3	때때로 그랬다
4	드물게 그랬다
5	전혀 그렇지 않았다
C61	[SF-12] 지난 4주 동안에, 귀하는 몸의 통증 때문에 정상적인 일(집 밖의 일과 집안 일을 포함해서)을 하는 데 얼마나 지장이 있었습니까?
1	전혀 없었다
2	약간 있었다
3	어느 정도 있었다
4	많이 있었다
5	대단히 극심했었다
C62	[SF-12] 아래의 질문들은 지난 4주 동안 귀하가 어떻게 느꼈고, 또 어떻게 지냈는지에 대한 설문입니다. 아래의 각 항목에 대하여, 귀하가 느꼈던 것과 가장 가까운 번호에 답해 주십시오. 지난 4주 동안에, 얼마나 자주 - - 귀하는 차분하고 평온하다고 느끼셨습니까?
1	항상 그랬다
2	대부분 그랬다
3	때때로 그랬다
4	드물게 그랬다
5	전혀 그렇지 않았다
C63	[SF-12] 아래의 질문들은 지난 4주 동안 귀하가 어떻게 느꼈고, 또 어떻게 지냈는지에 대한 설문입니다. 아래의 각 항목에 대하여, 귀하가 느꼈던 것과 가장 가까운 번호에 답해 주십시오. 지난 4주 동안에, 얼마나 자주 - - 귀하는 활력이 넘쳤습니까?
1	항상 그랬다
2	대부분 그랬다
3	때때로 그랬다
4	드물게 그랬다
5	전혀 그렇지 않았다
C64	[SF-12] 아래의 질문들은 지난 4주 동안 귀하가 어떻게 느꼈고, 또 어떻게 지냈는지에 대한 설문입니다. 아래의 각 항목에 대하여, 귀하가 느꼈던 것과 가장 가까운 번호에 답해 주십시오. 지난 4주 동안에, 얼마나 자주 - - 귀하는 마음이 많이 상하고 우울했었습니까?
1	항상 그랬다
2	대부분 그랬다
3	때때로 그랬다
4	드물게 그랬다
5	전혀 그렇지 않았다
C65	[SF-12] 지난 4주 동안에, 귀하의 신체적인 건강 문제 혹은 정서적인 문제로 인하여, 귀하의 사회 활동(예: 친구나 친지 방문하는 것)에 얼마나 자주 지장이 있었습니까?
1	항상 그랬다
2	대부분 그랬다
3	때때로 그랬다
4	드물게 그랬다
5	전혀 그렇지 않았다
H3_3	오늘 귀하의 건강상태는 다음과 같다고 가정하고 응답해 주시기 바랍니다.	A, B, C, D, E, F 유형 응답 없음
197	매우 힘이 없고, 피로하며, 숨이 차고, 신체적 노력이나 깊이 몰두해야 하는 것이 필요한 활동에 문제가 있음.
28	짧은 거리를 걷는 것과 같은 최소한의 신체활동을 할 때에도 가슴 통증이 발생함. 짧은 휴식 후 통증은 사라짐. 이 사람은 통증 때문에 대부분의 신체활동을 피함.
C66	[EQ-5D-3L] 아래의 각 문항에서, 오늘 당신의 건강상태를 가장 잘 설명해주는 하나의 항목에 표시해 주십시오. - 운동능력
1	나는 걷는데 지장이 없다
2	나는 걷는데 다소 지장이 있다
3	나는 종일 누워있어야 한다
C67	[EQ-5D-3L] 아래의 각 문항에서, 오늘 당신의 건강상태를 가장 잘 설명해주는 하나의 항목에 표시해 주십시오. - 자기 관리
1	나는 목욕을 하거나 옷을 입는데 지장이 없다
2	나는 혼자 목욕을 하거나 옷을 입는데 다소 지장이 있다
3	나는 혼자 목욕을 하거나 옷을 입을 수가 없다
C68	[EQ-5D-3L] 아래의 각 문항에서, 오늘 당신의 건강상태를 가장 잘 설명해주는 하나의 항목에 표시해 주십시오. - 일상 활동 (예. 일, 공부, 가사일, 가족 또는 여가 활동)
1	나는 일상 활동을 하는데 지장이 없다
2	나는 일상 활동을 하는데 다소 지장이 있다
3	나는 일상 활동을 할 수가 없다
C69	[EQ-5D-3L] 아래의 각 문항에서, 오늘 당신의 건강상태를 가장 잘 설명해주는 하나의 항목에 표시해 주십시오. - 통증/불편
1	나는 통증이나 불편감이 없다
2	나는 다소 통증이나 불편감이 있다
3	나는 매우 심한 통증이나 불편감이 있다
C70	[EQ-5D-3L] 아래의 각 문항에서, 오늘 당신의 건강상태를 가장 잘 설명해주는 하나의 항목에 표시해 주십시오. - 불안/우울
1	나는 불안하거나 우울하지 않다
2	나는 다소 불안하거나 우울하다
3	나는 매우 심하게 불안하거나 우울하다
C71	[VAS] 오늘 귀하의 건강상태를 측정합니다. 옆에 그려진 눈금자에는 0에서 100까지의 숫자가 표시되어 있습니다. 100은 상상할 수 있는 최고의 건강상태를 의미하고, 0은 상상할 수 있는 최저의 건강상태를 의미합니다. 눈금자 상에 오늘 귀하의 건강상태를 ×로 표시해 주십시오. 이제, 눈금자 상에 표시하신 숫자를 아래 박스에 기입해 주십시오. - 오늘의 건강상태
C74	[SF-12] 전반적으로 귀하의 건강상태는 어떠합니까?
1	최고로 좋다
2	아주 좋다
3	좋다
4	조금 나쁘다
5	나쁘다
C75	[SF-12] 다음 문항들은 귀하가 평상시 하는 활동에 관한 것입니다. 귀하의 건강상태 때문에 이러한 일상적인 활동을 하는 데 제한을 받습니까? 만약 그렇다면, 어느 정도 제한을 받습니까? - 다소 힘든 활동 (예: 탁자 옮기기, 비로 방 쓸기, 한두 시간 산보하기, 자전거 타기)
1	예, 제한을 많이 받는다
2	예, 제한을 조금 받는다
3	아니오, 제한을 전혀 받지 않는다
C76	[SF-12] 다음 문항들은 귀하가 평상시 하는 활동에 관한 것입니다. 귀하의 건강상태 때문에 이러한 일상적인 활동을 하는 데 제한을 받습니까? 만약 그렇다면, 어느 정도 제한을 받습니까? - 계단으로 여러 층 걸어 올라가는 것
1	예, 제한을 많이 받는다
2	예, 제한을 조금 받는다
3	아니오, 제한을 전혀 받지 않는다
C77	[SF-12] 지난 4주 동안에, 귀하의 신체적인 건강때문에 귀하의 일이나 일상적인 활동을 하는 데 다음과 같은 문제가 얼마나 자주 있었습니까? - 원하는 것보다 적은 양의 일을 했다
1	항상 그랬다
2	대부분 그랬다
3	때때로 그랬다
4	드물게 그랬다
5	전혀 그렇지 않았다
C78	[SF-12] 지난 4주 동안에, 귀하의 신체적인 건강때문에 귀하의 일이나 일상적인 활동을 하는 데 다음과 같은 문제가 얼마나 자주 있었습니까? - 일이나 다른 일상적인 활동 중에서 할 수 없는 것이 있었다
1	항상 그랬다
2	대부분 그랬다
3	때때로 그랬다
4	드물게 그랬다
5	전혀 그렇지 않았다
C79	[SF-12] 지난 4주 동안에, 정서적인 문제(예: 기분이 좋지 않거나 불안을 느끼는 것) 때문에 귀하의 일이나 일상적인 활동을 하는 데 다음과 같은 문제가 얼마나 자주 있었습니까? - 원하는 것보다 적은 양의 일을 했다
1	항상 그랬다
2	대부분 그랬다
3	때때로 그랬다
4	드물게 그랬다
5	전혀 그렇지 않았다
C80	[SF-12] 지난 4주 동안에, 정서적인 문제(예: 기분이 좋지 않거나 불안을 느끼는 것) 때문에 귀하의 일이나 일상적인 활동을 하는 데 다음과 같은 문제가 얼마나 자주 있었습니까? - 일이나 다른 일상적인 활동을 하는 데 평소처럼 주의를 기울이지 못했다
1	항상 그랬다
2	대부분 그랬다
3	때때로 그랬다
4	드물게 그랬다
5	전혀 그렇지 않았다
C81	[SF-12] 지난 4주 동안에, 귀하는 몸의 통증 때문에 정상적인 일(집 밖의 일과 집안 일을 포함해서)을 하는 데 얼마나 지장이 있었습니까?
1	전혀 없었다
2	약간 있었다
3	어느 정도 있었다
4	많이 있었다
5	대단히 극심했었다
C82	[SF-12] 아래의 질문들은 지난 4주 동안 귀하가 어떻게 느꼈고, 또 어떻게 지냈는지에 대한 설문입니다. 아래의 각 항목에 대하여, 귀하가 느꼈던 것과 가장 가까운 번호에 답해 주십시오. 지난 4주 동안에, 얼마나 자주 - - 귀하는 차분하고 평온하다고 느끼셨습니까?
1	항상 그랬다
2	대부분 그랬다
3	때때로 그랬다
4	드물게 그랬다
5	전혀 그렇지 않았다
C83	[SF-12] 아래의 질문들은 지난 4주 동안 귀하가 어떻게 느꼈고, 또 어떻게 지냈는지에 대한 설문입니다. 아래의 각 항목에 대하여, 귀하가 느꼈던 것과 가장 가까운 번호에 답해 주십시오. 지난 4주 동안에, 얼마나 자주 - - 귀하는 활력이 넘쳤습니까?
1	항상 그랬다
2	대부분 그랬다
3	때때로 그랬다
4	드물게 그랬다
5	전혀 그렇지 않았다
C84	[SF-12] 아래의 질문들은 지난 4주 동안 귀하가 어떻게 느꼈고, 또 어떻게 지냈는지에 대한 설문입니다. 아래의 각 항목에 대하여, 귀하가 느꼈던 것과 가장 가까운 번호에 답해 주십시오. 지난 4주 동안에, 얼마나 자주 - - 귀하는 마음이 많이 상하고 우울했었습니까?
1	항상 그랬다
2	대부분 그랬다
3	때때로 그랬다
4	드물게 그랬다
5	전혀 그렇지 않았다
C85	[SF-12] 지난 4주 동안에, 귀하의 신체적인 건강 문제 혹은 정서적인 문제로 인하여, 귀하의 사회 활동(예: 친구나 친지 방문하는 것)에 얼마나 자주 지장이 있었습니까?
1	항상 그랬다
2	대부분 그랬다
3	때때로 그랬다
4	드물게 그랬다
5	전혀 그렇지 않았다
C86	[EQ-5D-3L] 아래의 각 문항에서, 오늘 당신의 건강상태를 가장 잘 설명해주는 하나의 항목에 표시해 주십시오. - 운동능력
1	나는 걷는데 지장이 없다
2	나는 걷는데 다소 지장이 있다
3	나는 종일 누워있어야 한다
C87	[EQ-5D-3L] 아래의 각 문항에서, 오늘 당신의 건강상태를 가장 잘 설명해주는 하나의 항목에 표시해 주십시오. - 자기 관리
1	나는 목욕을 하거나 옷을 입는데 지장이 없다
2	나는 혼자 목욕을 하거나 옷을 입는데 다소 지장이 있다
3	나는 혼자 목욕을 하거나 옷을 입을 수가 없다
C88	[EQ-5D-3L] 아래의 각 문항에서, 오늘 당신의 건강상태를 가장 잘 설명해주는 하나의 항목에 표시해 주십시오. - 일상 활동 (예. 일, 공부, 가사일, 가족 또는 여가 활동)
1	나는 일상 활동을 하는데 지장이 없다
2	나는 일상 활동을 하는데 다소 지장이 있다
3	나는 일상 활동을 할 수가 없다
C89	[EQ-5D-3L] 아래의 각 문항에서, 오늘 당신의 건강상태를 가장 잘 설명해주는 하나의 항목에 표시해 주십시오. - 통증/불편
1	나는 통증이나 불편감이 없다
2	나는 다소 통증이나 불편감이 있다
3	나는 매우 심한 통증이나 불편감이 있다
C90	[EQ-5D-3L] 아래의 각 문항에서, 오늘 당신의 건강상태를 가장 잘 설명해주는 하나의 항목에 표시해 주십시오. - 불안/우울
1	나는 불안하거나 우울하지 않다
2	나는 다소 불안하거나 우울하다
3	나는 매우 심하게 불안하거나 우울하다
C91	[VAS] 오늘 귀하의 건강상태를 측정합니다. 옆에 그려진 눈금자에는 0에서 100까지의 숫자가 표시되어 있습니다. 100은 상상할 수 있는 최고의 건강상태를 의미하고, 0은 상상할 수 있는 최저의 건강상태를 의미합니다. 눈금자 상에 오늘 귀하의 건강상태를 ×로 표시해 주십시오. 이제, 눈금자 상에 표시하신 숫자를 아래 박스에 기입해 주십시오. - 오늘의 건강상태
C94	[SF-12] 전반적으로 귀하의 건강상태는 어떠합니까?
1	최고로 좋다
2	아주 좋다
3	좋다
4	조금 나쁘다
5	나쁘다
C95	[SF-12] 다음 문항들은 귀하가 평상시 하는 활동에 관한 것입니다. 귀하의 건강상태 때문에 이러한 일상적인 활동을 하는 데 제한을 받습니까? 만약 그렇다면, 어느 정도 제한을 받습니까? - 다소 힘든 활동 (예: 탁자 옮기기, 비로 방 쓸기, 한두 시간 산보하기, 자전거 타기)
1	예, 제한을 많이 받는다
2	예, 제한을 조금 받는다
3	아니오, 제한을 전혀 받지 않는다
C96	[SF-12] 다음 문항들은 귀하가 평상시 하는 활동에 관한 것입니다. 귀하의 건강상태 때문에 이러한 일상적인 활동을 하는 데 제한을 받습니까? 만약 그렇다면, 어느 정도 제한을 받습니까? - 계단으로 여러 층 걸어 올라가는 것
1	예, 제한을 많이 받는다
2	예, 제한을 조금 받는다
3	아니오, 제한을 전혀 받지 않는다
C97	[SF-12] 지난 4주 동안에, 귀하의 신체적인 건강때문에 귀하의 일이나 일상적인 활동을 하는 데 다음과 같은 문제가 얼마나 자주 있었습니까? - 원하는 것보다 적은 양의 일을 했다
1	항상 그랬다
2	대부분 그랬다
3	때때로 그랬다
4	드물게 그랬다
5	전혀 그렇지 않았다
C98	[SF-12] 지난 4주 동안에, 귀하의 신체적인 건강때문에 귀하의 일이나 일상적인 활동을 하는 데 다음과 같은 문제가 얼마나 자주 있었습니까? - 일이나 다른 일상적인 활동 중에서 할 수 없는 것이 있었다
1	항상 그랬다
2	대부분 그랬다
3	때때로 그랬다
4	드물게 그랬다
5	전혀 그렇지 않았다
C99	[SF-12] 지난 4주 동안에, 정서적인 문제(예: 기분이 좋지 않거나 불안을 느끼는 것) 때문에 귀하의 일이나 일상적인 활동을 하는 데 다음과 같은 문제가 얼마나 자주 있었습니까? - 원하는 것보다 적은 양의 일을 했다
1	항상 그랬다
2	대부분 그랬다
3	때때로 그랬다
4	드물게 그랬다
5	전혀 그렇지 않았다
C100	[SF-12] 지난 4주 동안에, 정서적인 문제(예: 기분이 좋지 않거나 불안을 느끼는 것) 때문에 귀하의 일이나 일상적인 활동을 하는 데 다음과 같은 문제가 얼마나 자주 있었습니까? - 일이나 다른 일상적인 활동을 하는 데 평소처럼 주의를 기울이지 못했다
1	항상 그랬다
2	대부분 그랬다
3	때때로 그랬다
4	드물게 그랬다
5	전혀 그렇지 않았다
C101	[SF-12] 지난 4주 동안에, 귀하는 몸의 통증 때문에 정상적인 일(집 밖의 일과 집안 일을 포함해서)을 하는 데 얼마나 지장이 있었습니까?
1	전혀 없었다
2	약간 있었다
3	어느 정도 있었다
4	많이 있었다
5	대단히 극심했었다
C102	[SF-12] 아래의 질문들은 지난 4주 동안 귀하가 어떻게 느꼈고, 또 어떻게 지냈는지에 대한 설문입니다. 아래의 각 항목에 대하여, 귀하가 느꼈던 것과 가장 가까운 번호에 답해 주십시오. 지난 4주 동안에, 얼마나 자주 - - 귀하는 차분하고 평온하다고 느끼셨습니까?
1	항상 그랬다
2	대부분 그랬다
3	때때로 그랬다
4	드물게 그랬다
5	전혀 그렇지 않았다
C103	[SF-12] 아래의 질문들은 지난 4주 동안 귀하가 어떻게 느꼈고, 또 어떻게 지냈는지에 대한 설문입니다. 아래의 각 항목에 대하여, 귀하가 느꼈던 것과 가장 가까운 번호에 답해 주십시오. 지난 4주 동안에, 얼마나 자주 - - 귀하는 활력이 넘쳤습니까?
1	항상 그랬다
2	대부분 그랬다
3	때때로 그랬다
4	드물게 그랬다
5	전혀 그렇지 않았다
C104	[SF-12] 아래의 질문들은 지난 4주 동안 귀하가 어떻게 느꼈고, 또 어떻게 지냈는지에 대한 설문입니다. 아래의 각 항목에 대하여, 귀하가 느꼈던 것과 가장 가까운 번호에 답해 주십시오. 지난 4주 동안에, 얼마나 자주 - - 귀하는 마음이 많이 상하고 우울했었습니까?
1	항상 그랬다
2	대부분 그랬다
3	때때로 그랬다
4	드물게 그랬다
5	전혀 그렇지 않았다
C105	[SF-12] 지난 4주 동안에, 귀하의 신체적인 건강 문제 혹은 정서적인 문제로 인하여, 귀하의 사회 활동(예: 친구나 친지 방문하는 것)에 얼마나 자주 지장이 있었습니까?
1	항상 그랬다
2	대부분 그랬다
3	때때로 그랬다
4	드물게 그랬다
5	전혀 그렇지 않았다
DQ1	귀하는 현재 어떤 일을 하고 계십니까?
1	농/임/어업(가족종사자 포함)
2	자영업(종업원 9명 이하의 소규모장사 및 가족종사자, 택시기사)
3	판매/서비스직(상점점원, 세일즈맨 등)
4	기능/숙련공(운전사, 선반, 목공 등 숙련공)
5	일반작업직(토목관계의 현장작업, 수위)
6	사무/기술직(일반회사 사무직, 기술직, 초/중/고 교사)
7	경영/관리직(5급 이상의 고급공무원, 교장, 기업체 부장이상)
8	전문/자유직(대학교수, 의사, 변호사, 예술가)
9	가정주부(주로 가사에만 종사하는 부인)
10	학생
11	무직
12	기타

## Sheet: Column_IJKL형
NAME	LABEL	비고
ID
TYPE	설문 유형
1	A
2	B
3	C
4	D
5	E
6	F
7	G
8	H
9	I
10	J
11	K
12	L
SQ1	귀하의 성별은 무엇입니까?
1	남자
2	여자
SQ2	실례지만, 귀하의 연세는 올해 만으로 어떻게 되십니까? - 나이(만)
RSQ2	실례지만, 귀하의 연세는 올해 만으로 어떻게 되십니까? - 연령
1	19-29 세
2	30-39 세
3	40-49 세
4	50~59세
5	60세 이상
SQ3	귀하께서 현재 거주하시는 곳은 어디입니까?
1	서울
2	인천
3	경기
4	그 외 지역
SQ4	귀하의 최종 학력은 어떻게 되십니까?(중퇴는 졸업에 포함되지 않습니다)
1	초등학교 졸업 이하
2	중학교 졸업
3	고등학교 졸업
4	2, 3년제 대학 졸업
5	4년제 대학교 재학/휴학 등 졸업 전
6	4년제 대학교 졸업 이상
A11	[EQ-5D-3L] 아래의 각 문항에서, 오늘 당신의 건강상태를 가장 잘 설명해주는 하나의 항목에 표시해 주십시오. - 운동능력
1	나는 걷는데 지장이 없다
2	나는 걷는데 다소 지장이 있다
3	나는 종일 누워있어야 한다
A12	[EQ-5D-3L] 아래의 각 문항에서, 오늘 당신의 건강상태를 가장 잘 설명해주는 하나의 항목에 표시해 주십시오. - 자기 관리
1	나는 목욕을 하거나 옷을 입는데 지장이 없다
2	나는 혼자 목욕을 하거나 옷을 입는데 다소 지장이 있다
3	나는 혼자 목욕을 하거나 옷을 입을 수가 없다
A13	[EQ-5D-3L] 아래의 각 문항에서, 오늘 당신의 건강상태를 가장 잘 설명해주는 하나의 항목에 표시해 주십시오. - 일상 활동 (예. 일, 공부, 가사일, 가족 또는 여가 활동)
1	나는 일상 활동을 하는데 지장이 없다
2	나는 일상 활동을 하는데 다소 지장이 있다
3	나는 일상 활동을 할 수가 없다
A14	[EQ-5D-3L] 아래의 각 문항에서, 오늘 당신의 건강상태를 가장 잘 설명해주는 하나의 항목에 표시해 주십시오. - 통증/불편
1	나는 통증이나 불편감이 없다
2	나는 다소 통증이나 불편감이 있다
3	나는 매우 심한 통증이나 불편감이 있다
A15	[EQ-5D-3L] 아래의 각 문항에서, 오늘 당신의 건강상태를 가장 잘 설명해주는 하나의 항목에 표시해 주십시오. - 불안/우울
1	나는 불안하거나 우울하지 않다
2	나는 다소 불안하거나 우울하다
3	나는 매우 심하게 불안하거나 우울하다
A16	[VAS] 오늘 귀하의 건강상태를 측정합니다. 옆에 그려진 눈금자에는 0에서 100까지의 숫자가 표시되어 있습니다. 100은 상상할 수 있는 최고의 건강상태를 의미하고, 0은 상상할 수 있는 최저의 건강상태를 의미합니다. 눈금자 상에 오늘 귀하의 건강상태를 ×로 표시해 주십시오. 이제, 눈금자 상에 표시하신 숫자를 아래 박스에 기입해 주십시오. - 오늘의 건강상태
A19	[SF-12] 전반적으로 귀하의 건강상태는 어떠합니까?
1	최고로 좋다
2	아주 좋다
3	좋다
4	조금 나쁘다
5	나쁘다
A20	[SF-12] 다음 문항들은 귀하가 평상시 하는 활동에 관한 것입니다. 귀하의 건강상태 때문에 이러한 일상적인 활동을 하는 데 제한을 받습니까? 만약 그렇다면, 어느 정도 제한을 받습니까? - 다소 힘든 활동 (예: 탁자 옮기기, 비로 방 쓸기, 한두 시간 산보하기, 자전거 타기)
1	예, 제한을 많이 받는다
2	예, 제한을 조금 받는다
3	아니오, 제한을 전혀 받지 않는다
A21	[SF-12] 다음 문항들은 귀하가 평상시 하는 활동에 관한 것입니다. 귀하의 건강상태 때문에 이러한 일상적인 활동을 하는 데 제한을 받습니까? 만약 그렇다면, 어느 정도 제한을 받습니까? - 계단으로 여러 층 걸어 올라가는 것
1	예, 제한을 많이 받는다
2	예, 제한을 조금 받는다
3	아니오, 제한을 전혀 받지 않는다
A22	[SF-12] 지난 4주 동안에, 귀하의 신체적인 건강때문에 귀하의 일이나 일상적인 활동을 하는 데 다음과 같은 문제가 얼마나 자주 있었습니까? - 원하는 것보다 적은 양의 일을 했다
1	항상 그랬다
2	대부분 그랬다
3	때때로 그랬다
4	드물게 그랬다
5	전혀 그렇지 않았다
A23	[SF-12] 지난 4주 동안에, 귀하의 신체적인 건강때문에 귀하의 일이나 일상적인 활동을 하는 데 다음과 같은 문제가 얼마나 자주 있었습니까? - 일이나 다른 일상적인 활동 중에서 할 수 없는 것이 있었다
1	항상 그랬다
2	대부분 그랬다
3	때때로 그랬다
4	드물게 그랬다
5	전혀 그렇지 않았다
A24	[SF-12] 지난 4주 동안에, 정서적인 문제(예: 기분이 좋지 않거나 불안을 느끼는 것) 때문에 귀하의 일이나 일상적인 활동을 하는 데 다음과 같은 문제가 얼마나 자주 있었습니까? - 원하는 것보다 적은 양의 일을 했다
1	항상 그랬다
2	대부분 그랬다
3	때때로 그랬다
4	드물게 그랬다
5	전혀 그렇지 않았다
A25	[SF-12] 지난 4주 동안에, 정서적인 문제(예: 기분이 좋지 않거나 불안을 느끼는 것) 때문에 귀하의 일이나 일상적인 활동을 하는 데 다음과 같은 문제가 얼마나 자주 있었습니까? - 일이나 다른 일상적인 활동을 하는 데 평소처럼 주의를 기울이지 못했다
1	항상 그랬다
2	대부분 그랬다
3	때때로 그랬다
4	드물게 그랬다
5	전혀 그렇지 않았다
A26	[SF-12] 지난 4주 동안에, 귀하는 몸의 통증 때문에 정상적인 일(집 밖의 일과 집안 일을 포함해서)을 하는 데 얼마나 지장이 있었습니까?
1	전혀 없었다
2	약간 있었다
3	어느 정도 있었다
4	많이 있었다
5	대단히 극심했었다
A27	[SF-12] 아래의 질문들은 지난 4주 동안 귀하가 어떻게 느꼈고, 또 어떻게 지냈는지에 대한 설문입니다. 아래의 각 항목에 대하여, 귀하가 느꼈던 것과 가장 가까운 번호에 답해 주십시오. 지난 4주 동안에, 얼마나 자주 - - 귀하는 차분하고 평온하다고 느끼셨습니까?
1	항상 그랬다
2	대부분 그랬다
3	때때로 그랬다
4	드물게 그랬다
5	전혀 그렇지 않았다
A28	[SF-12] 아래의 질문들은 지난 4주 동안 귀하가 어떻게 느꼈고, 또 어떻게 지냈는지에 대한 설문입니다. 아래의 각 항목에 대하여, 귀하가 느꼈던 것과 가장 가까운 번호에 답해 주십시오. 지난 4주 동안에, 얼마나 자주 - - 귀하는 활력이 넘쳤습니까?
1	항상 그랬다
2	대부분 그랬다
3	때때로 그랬다
4	드물게 그랬다
5	전혀 그렇지 않았다
A29	[SF-12] 아래의 질문들은 지난 4주 동안 귀하가 어떻게 느꼈고, 또 어떻게 지냈는지에 대한 설문입니다. 아래의 각 항목에 대하여, 귀하가 느꼈던 것과 가장 가까운 번호에 답해 주십시오. 지난 4주 동안에, 얼마나 자주 - - 귀하는 마음이 많이 상하고 우울했었습니까?
1	항상 그랬다
2	대부분 그랬다
3	때때로 그랬다
4	드물게 그랬다
5	전혀 그렇지 않았다
A30	[SF-12] 지난 4주 동안에, 귀하의 신체적인 건강 문제 혹은 정서적인 문제로 인하여, 귀하의 사회 활동(예: 친구나 친지 방문하는 것)에 얼마나 자주 지장이 있었습니까?
1	항상 그랬다
2	대부분 그랬다
3	때때로 그랬다
4	드물게 그랬다
5	전혀 그렇지 않았다
H1_1	오늘 귀하의 건강상태는 다음과 같다고 가정하고 응답해 주시기 바랍니다.	전 유형
86	끊임없이 슬프고 일상활동에 흥미를 잃음. 이 사람은 좀 더 노력하여 여전히 일상생활을 할 수 있지만, 제대로 잠을 자지 못하고, 피로를 느끼며, 집중하는 데에 문제가 있음.
126	다리에 통증이 있어 뛰기, 먼 거리 걷기, 일어서기, 내려오기에 약간의 어려움이 있음.
192	배에 약간의 통증이 있어 매스껍지만, 일상생활에 지장을 주지는 않음.
201	다른 사람들이 알아볼 정도로 눈에 보이는 약간의 신체 기형이 있어 약간의 걱정 및 불편감을 초래함.
A31	[EQ-5D-3L] 아래의 각 문항에서, 오늘 당신의 건강상태를 가장 잘 설명해주는 하나의 항목에 표시해 주십시오. - 운동능력
1	나는 걷는데 지장이 없다
2	나는 걷는데 다소 지장이 있다
3	나는 종일 누워있어야 한다
A32	[EQ-5D-3L] 아래의 각 문항에서, 오늘 당신의 건강상태를 가장 잘 설명해주는 하나의 항목에 표시해 주십시오. - 자기 관리
1	나는 목욕을 하거나 옷을 입는데 지장이 없다
2	나는 혼자 목욕을 하거나 옷을 입는데 다소 지장이 있다
3	나는 혼자 목욕을 하거나 옷을 입을 수가 없다
A33	[EQ-5D-3L] 아래의 각 문항에서, 오늘 당신의 건강상태를 가장 잘 설명해주는 하나의 항목에 표시해 주십시오. - 일상 활동 (예. 일, 공부, 가사일, 가족 또는 여가 활동)
1	나는 일상 활동을 하는데 지장이 없다
2	나는 일상 활동을 하는데 다소 지장이 있다
3	나는 일상 활동을 할 수가 없다
A34	[EQ-5D-3L] 아래의 각 문항에서, 오늘 당신의 건강상태를 가장 잘 설명해주는 하나의 항목에 표시해 주십시오. - 통증/불편
1	나는 통증이나 불편감이 없다
2	나는 다소 통증이나 불편감이 있다
3	나는 매우 심한 통증이나 불편감이 있다
A35	[EQ-5D-3L] 아래의 각 문항에서, 오늘 당신의 건강상태를 가장 잘 설명해주는 하나의 항목에 표시해 주십시오. - 불안/우울
1	나는 불안하거나 우울하지 않다
2	나는 다소 불안하거나 우울하다
3	나는 매우 심하게 불안하거나 우울하다
A36	[VAS] 오늘 귀하의 건강상태를 측정합니다. 옆에 그려진 눈금자에는 0에서 100까지의 숫자가 표시되어 있습니다. 100은 상상할 수 있는 최고의 건강상태를 의미하고, 0은 상상할 수 있는 최저의 건강상태를 의미합니다. 눈금자 상에 오늘 귀하의 건강상태를 ×로 표시해 주십시오. 이제, 눈금자 상에 표시하신 숫자를 아래 박스에 기입해 주십시오. - 오늘의 건강상태
A39	[SF-12] 전반적으로 귀하의 건강상태는 어떠합니까?
1	최고로 좋다
2	아주 좋다
3	좋다
4	조금 나쁘다
5	나쁘다
A40	[SF-12] 다음 문항들은 귀하가 평상시 하는 활동에 관한 것입니다. 귀하의 건강상태 때문에 이러한 일상적인 활동을 하는 데 제한을 받습니까? 만약 그렇다면, 어느 정도 제한을 받습니까? - 다소 힘든 활동 (예: 탁자 옮기기, 비로 방 쓸기, 한두 시간 산보하기, 자전거 타기)
1	예, 제한을 많이 받는다
2	예, 제한을 조금 받는다
3	아니오, 제한을 전혀 받지 않는다
A41	[SF-12] 다음 문항들은 귀하가 평상시 하는 활동에 관한 것입니다. 귀하의 건강상태 때문에 이러한 일상적인 활동을 하는 데 제한을 받습니까? 만약 그렇다면, 어느 정도 제한을 받습니까? - 계단으로 여러 층 걸어 올라가는 것
1	예, 제한을 많이 받는다
2	예, 제한을 조금 받는다
3	아니오, 제한을 전혀 받지 않는다
A42	[SF-12] 지난 4주 동안에, 귀하의 신체적인 건강때문에 귀하의 일이나 일상적인 활동을 하는 데 다음과 같은 문제가 얼마나 자주 있었습니까? - 원하는 것보다 적은 양의 일을 했다
1	항상 그랬다
2	대부분 그랬다
3	때때로 그랬다
4	드물게 그랬다
5	전혀 그렇지 않았다
A43	[SF-12] 지난 4주 동안에, 귀하의 신체적인 건강때문에 귀하의 일이나 일상적인 활동을 하는 데 다음과 같은 문제가 얼마나 자주 있었습니까? - 일이나 다른 일상적인 활동 중에서 할 수 없는 것이 있었다
1	항상 그랬다
2	대부분 그랬다
3	때때로 그랬다
4	드물게 그랬다
5	전혀 그렇지 않았다
A44	[SF-12] 지난 4주 동안에, 정서적인 문제(예: 기분이 좋지 않거나 불안을 느끼는 것) 때문에 귀하의 일이나 일상적인 활동을 하는 데 다음과 같은 문제가 얼마나 자주 있었습니까? - 원하는 것보다 적은 양의 일을 했다
1	항상 그랬다
2	대부분 그랬다
3	때때로 그랬다
4	드물게 그랬다
5	전혀 그렇지 않았다
A45	[SF-12] 지난 4주 동안에, 정서적인 문제(예: 기분이 좋지 않거나 불안을 느끼는 것) 때문에 귀하의 일이나 일상적인 활동을 하는 데 다음과 같은 문제가 얼마나 자주 있었습니까? - 일이나 다른 일상적인 활동을 하는 데 평소처럼 주의를 기울이지 못했다
1	항상 그랬다
2	대부분 그랬다
3	때때로 그랬다
4	드물게 그랬다
5	전혀 그렇지 않았다
A46	[SF-12] 지난 4주 동안에, 귀하는 몸의 통증 때문에 정상적인 일(집 밖의 일과 집안 일을 포함해서)을 하는 데 얼마나 지장이 있었습니까?
1	전혀 없었다
2	약간 있었다
3	어느 정도 있었다
4	많이 있었다
5	대단히 극심했었다
A47	[SF-12] 아래의 질문들은 지난 4주 동안 귀하가 어떻게 느꼈고, 또 어떻게 지냈는지에 대한 설문입니다. 아래의 각 항목에 대하여, 귀하가 느꼈던 것과 가장 가까운 번호에 답해 주십시오. 지난 4주 동안에, 얼마나 자주 - - 귀하는 차분하고 평온하다고 느끼셨습니까?
1	항상 그랬다
2	대부분 그랬다
3	때때로 그랬다
4	드물게 그랬다
5	전혀 그렇지 않았다
A48	[SF-12] 아래의 질문들은 지난 4주 동안 귀하가 어떻게 느꼈고, 또 어떻게 지냈는지에 대한 설문입니다. 아래의 각 항목에 대하여, 귀하가 느꼈던 것과 가장 가까운 번호에 답해 주십시오. 지난 4주 동안에, 얼마나 자주 - - 귀하는 활력이 넘쳤습니까?
1	항상 그랬다
2	대부분 그랬다
3	때때로 그랬다
4	드물게 그랬다
5	전혀 그렇지 않았다
A49	[SF-12] 아래의 질문들은 지난 4주 동안 귀하가 어떻게 느꼈고, 또 어떻게 지냈는지에 대한 설문입니다. 아래의 각 항목에 대하여, 귀하가 느꼈던 것과 가장 가까운 번호에 답해 주십시오. 지난 4주 동안에, 얼마나 자주 - - 귀하는 마음이 많이 상하고 우울했었습니까?
1	항상 그랬다
2	대부분 그랬다
3	때때로 그랬다
4	드물게 그랬다
5	전혀 그렇지 않았다
A50	[SF-12] 지난 4주 동안에, 귀하의 신체적인 건강 문제 혹은 정서적인 문제로 인하여, 귀하의 사회 활동(예: 친구나 친지 방문하는 것)에 얼마나 자주 지장이 있었습니까?
1	항상 그랬다
2	대부분 그랬다
3	때때로 그랬다
4	드물게 그랬다
5	전혀 그렇지 않았다
H1_2	오늘 귀하의 건강상태는 다음과 같다고 가정하고 응답해 주시기 바랍니다.	전 유형
87	끊임없이 슬프고 일상활동에 흥미를 잃음. 이 사람은 일상생활에 약간의 어려움이 있고, 제대로 잠을 자지 못하며, 집중하는 데에 문제를 가지고, 때때로 자해에 관하여 생각함.
127	다리에 중간 정도의 통증이 있어 걸을 때 절뚝거리게 되고, 걷기, 서있기, 무거운 사물을 들어 올리고 나르기, 일어서기, 내려오기, 잠자기에 약간의 어려움이 있음.
193	복부에 통증이 있고, 매스꺼움. 이 사람은 일상생활에 어려움이 있음.
202	다른 사람들이 쳐다보고 언급할 정도로 눈에 보이는 신체 기형이 있음. 그 결과 이 사람은 걱정하고, 잠자고 집중하는 데에 문제가 있음.
A51	[EQ-5D-3L] 아래의 각 문항에서, 오늘 당신의 건강상태를 가장 잘 설명해주는 하나의 항목에 표시해 주십시오. - 운동능력
1	나는 걷는데 지장이 없다
2	나는 걷는데 다소 지장이 있다
3	나는 종일 누워있어야 한다
A52	[EQ-5D-3L] 아래의 각 문항에서, 오늘 당신의 건강상태를 가장 잘 설명해주는 하나의 항목에 표시해 주십시오. - 자기 관리
1	나는 목욕을 하거나 옷을 입는데 지장이 없다
2	나는 혼자 목욕을 하거나 옷을 입는데 다소 지장이 있다
3	나는 혼자 목욕을 하거나 옷을 입을 수가 없다
A53	[EQ-5D-3L] 아래의 각 문항에서, 오늘 당신의 건강상태를 가장 잘 설명해주는 하나의 항목에 표시해 주십시오. - 일상 활동 (예. 일, 공부, 가사일, 가족 또는 여가 활동)
1	나는 일상 활동을 하는데 지장이 없다
2	나는 일상 활동을 하는데 다소 지장이 있다
3	나는 일상 활동을 할 수가 없다
A54	[EQ-5D-3L] 아래의 각 문항에서, 오늘 당신의 건강상태를 가장 잘 설명해주는 하나의 항목에 표시해 주십시오. - 통증/불편
1	나는 통증이나 불편감이 없다
2	나는 다소 통증이나 불편감이 있다
3	나는 매우 심한 통증이나 불편감이 있다
A55	[EQ-5D-3L] 아래의 각 문항에서, 오늘 당신의 건강상태를 가장 잘 설명해주는 하나의 항목에 표시해 주십시오. - 불안/우울
1	나는 불안하거나 우울하지 않다
2	나는 다소 불안하거나 우울하다
3	나는 매우 심하게 불안하거나 우울하다
A56	[VAS] 오늘 귀하의 건강상태를 측정합니다. 옆에 그려진 눈금자에는 0에서 100까지의 숫자가 표시되어 있습니다. 100은 상상할 수 있는 최고의 건강상태를 의미하고, 0은 상상할 수 있는 최저의 건강상태를 의미합니다. 눈금자 상에 오늘 귀하의 건강상태를 ×로 표시해 주십시오. 이제, 눈금자 상에 표시하신 숫자를 아래 박스에 기입해 주십시오. - 오늘의 건강상태
A59	[SF-12] 전반적으로 귀하의 건강상태는 어떠합니까?
1	최고로 좋다
2	아주 좋다
3	좋다
4	조금 나쁘다
5	나쁘다
A60	[SF-12] 다음 문항들은 귀하가 평상시 하는 활동에 관한 것입니다. 귀하의 건강상태 때문에 이러한 일상적인 활동을 하는 데 제한을 받습니까? 만약 그렇다면, 어느 정도 제한을 받습니까? - 다소 힘든 활동 (예: 탁자 옮기기, 비로 방 쓸기, 한두 시간 산보하기, 자전거 타기)
1	예, 제한을 많이 받는다
2	예, 제한을 조금 받는다
3	아니오, 제한을 전혀 받지 않는다
A61	[SF-12] 다음 문항들은 귀하가 평상시 하는 활동에 관한 것입니다. 귀하의 건강상태 때문에 이러한 일상적인 활동을 하는 데 제한을 받습니까? 만약 그렇다면, 어느 정도 제한을 받습니까? - 계단으로 여러 층 걸어 올라가는 것
1	예, 제한을 많이 받는다
2	예, 제한을 조금 받는다
3	아니오, 제한을 전혀 받지 않는다
A62	[SF-12] 지난 4주 동안에, 귀하의 신체적인 건강때문에 귀하의 일이나 일상적인 활동을 하는 데 다음과 같은 문제가 얼마나 자주 있었습니까? - 원하는 것보다 적은 양의 일을 했다
1	항상 그랬다
2	대부분 그랬다
3	때때로 그랬다
4	드물게 그랬다
5	전혀 그렇지 않았다
A63	[SF-12] 지난 4주 동안에, 귀하의 신체적인 건강때문에 귀하의 일이나 일상적인 활동을 하는 데 다음과 같은 문제가 얼마나 자주 있었습니까? - 일이나 다른 일상적인 활동 중에서 할 수 없는 것이 있었다
1	항상 그랬다
2	대부분 그랬다
3	때때로 그랬다
4	드물게 그랬다
5	전혀 그렇지 않았다
A64	[SF-12] 지난 4주 동안에, 정서적인 문제(예: 기분이 좋지 않거나 불안을 느끼는 것) 때문에 귀하의 일이나 일상적인 활동을 하는 데 다음과 같은 문제가 얼마나 자주 있었습니까? - 원하는 것보다 적은 양의 일을 했다
1	항상 그랬다
2	대부분 그랬다
3	때때로 그랬다
4	드물게 그랬다
5	전혀 그렇지 않았다
A65	[SF-12] 지난 4주 동안에, 정서적인 문제(예: 기분이 좋지 않거나 불안을 느끼는 것) 때문에 귀하의 일이나 일상적인 활동을 하는 데 다음과 같은 문제가 얼마나 자주 있었습니까? - 일이나 다른 일상적인 활동을 하는 데 평소처럼 주의를 기울이지 못했다
1	항상 그랬다
2	대부분 그랬다
3	때때로 그랬다
4	드물게 그랬다
5	전혀 그렇지 않았다
A66	[SF-12] 지난 4주 동안에, 귀하는 몸의 통증 때문에 정상적인 일(집 밖의 일과 집안 일을 포함해서)을 하는 데 얼마나 지장이 있었습니까?
1	전혀 없었다
2	약간 있었다
3	어느 정도 있었다
4	많이 있었다
5	대단히 극심했었다
A67	[SF-12] 아래의 질문들은 지난 4주 동안 귀하가 어떻게 느꼈고, 또 어떻게 지냈는지에 대한 설문입니다. 아래의 각 항목에 대하여, 귀하가 느꼈던 것과 가장 가까운 번호에 답해 주십시오. 지난 4주 동안에, 얼마나 자주 - - 귀하는 차분하고 평온하다고 느끼셨습니까?
1	항상 그랬다
2	대부분 그랬다
3	때때로 그랬다
4	드물게 그랬다
5	전혀 그렇지 않았다
A68	[SF-12] 아래의 질문들은 지난 4주 동안 귀하가 어떻게 느꼈고, 또 어떻게 지냈는지에 대한 설문입니다. 아래의 각 항목에 대하여, 귀하가 느꼈던 것과 가장 가까운 번호에 답해 주십시오. 지난 4주 동안에, 얼마나 자주 - - 귀하는 활력이 넘쳤습니까?
1	항상 그랬다
2	대부분 그랬다
3	때때로 그랬다
4	드물게 그랬다
5	전혀 그렇지 않았다
A69	[SF-12] 아래의 질문들은 지난 4주 동안 귀하가 어떻게 느꼈고, 또 어떻게 지냈는지에 대한 설문입니다. 아래의 각 항목에 대하여, 귀하가 느꼈던 것과 가장 가까운 번호에 답해 주십시오. 지난 4주 동안에, 얼마나 자주 - - 귀하는 마음이 많이 상하고 우울했었습니까?
1	항상 그랬다
2	대부분 그랬다
3	때때로 그랬다
4	드물게 그랬다
5	전혀 그렇지 않았다
A70	[SF-12] 지난 4주 동안에, 귀하의 신체적인 건강 문제 혹은 정서적인 문제로 인하여, 귀하의 사회 활동(예: 친구나 친지 방문하는 것)에 얼마나 자주 지장이 있었습니까?
1	항상 그랬다
2	대부분 그랬다
3	때때로 그랬다
4	드물게 그랬다
5	전혀 그렇지 않았다
H1_3	오늘 귀하의 건강상태는 다음과 같다고 가정하고 응답해 주시기 바랍니다.	전 유형
88	끊임없이 너무나 슬프고 일상생활을 할 수 없음. 이 사람은 때때로 현실과 접촉을 끊고, 자해하거나 자살하고자 함.
128	다리에 심한 통증이 있어 걸을 때 절뚝거리게 되고, 걷기, 서있기, 무거운 사물을 들어 올리고 나르기, 일어서기, 내려오기, 잠자기에 많은 어려움이 있음.
194	복부에 심한 통증이 있고, 매스꺼움. 이 사람은 불안하고, 일상생활을 할 수 없음.
203	다른 사람들을 불편하게 만드는 명백한 신체 기형이 있어 사회적 접촉을 피하게 만듦. 이 사람은 걱정하며, 잘 자지 못하고, 자살에 대하여 생각함.
A71	[EQ-5D-3L] 아래의 각 문항에서, 오늘 당신의 건강상태를 가장 잘 설명해주는 하나의 항목에 표시해 주십시오. - 운동능력
1	나는 걷는데 지장이 없다
2	나는 걷는데 다소 지장이 있다
3	나는 종일 누워있어야 한다
A72	[EQ-5D-3L] 아래의 각 문항에서, 오늘 당신의 건강상태를 가장 잘 설명해주는 하나의 항목에 표시해 주십시오. - 자기 관리
1	나는 목욕을 하거나 옷을 입는데 지장이 없다
2	나는 혼자 목욕을 하거나 옷을 입는데 다소 지장이 있다
3	나는 혼자 목욕을 하거나 옷을 입을 수가 없다
A73	[EQ-5D-3L] 아래의 각 문항에서, 오늘 당신의 건강상태를 가장 잘 설명해주는 하나의 항목에 표시해 주십시오. - 일상 활동 (예. 일, 공부, 가사일, 가족 또는 여가 활동)
1	나는 일상 활동을 하는데 지장이 없다
2	나는 일상 활동을 하는데 다소 지장이 있다
3	나는 일상 활동을 할 수가 없다
A74	[EQ-5D-3L] 아래의 각 문항에서, 오늘 당신의 건강상태를 가장 잘 설명해주는 하나의 항목에 표시해 주십시오. - 통증/불편
1	나는 통증이나 불편감이 없다
2	나는 다소 통증이나 불편감이 있다
3	나는 매우 심한 통증이나 불편감이 있다
A75	[EQ-5D-3L] 아래의 각 문항에서, 오늘 당신의 건강상태를 가장 잘 설명해주는 하나의 항목에 표시해 주십시오. - 불안/우울
1	나는 불안하거나 우울하지 않다
2	나는 다소 불안하거나 우울하다
3	나는 매우 심하게 불안하거나 우울하다
A76	[VAS] 오늘 귀하의 건강상태를 측정합니다. 옆에 그려진 눈금자에는 0에서 100까지의 숫자가 표시되어 있습니다. 100은 상상할 수 있는 최고의 건강상태를 의미하고, 0은 상상할 수 있는 최저의 건강상태를 의미합니다. 눈금자 상에 오늘 귀하의 건강상태를 ×로 표시해 주십시오. 이제, 눈금자 상에 표시하신 숫자를 아래 박스에 기입해 주십시오. - 오늘의 건강상태
B6	[SF-12] 전반적으로 귀하의 건강상태는 어떠합니까?
1	최고로 좋다
2	아주 좋다
3	좋다
4	조금 나쁘다
5	나쁘다
B7	[SF-12] 다음 문항들은 귀하가 평상시 하는 활동에 관한 것입니다. 귀하의 건강상태 때문에 이러한 일상적인 활동을 하는 데 제한을 받습니까? 만약 그렇다면, 어느 정도 제한을 받습니까? - 다소 힘든 활동 (예: 탁자 옮기기, 비로 방 쓸기, 한두 시간 산보하기, 자전거 타기)
1	예, 제한을 많이 받는다
2	예, 제한을 조금 받는다
3	아니오, 제한을 전혀 받지 않는다
B8	[SF-12] 다음 문항들은 귀하가 평상시 하는 활동에 관한 것입니다. 귀하의 건강상태 때문에 이러한 일상적인 활동을 하는 데 제한을 받습니까? 만약 그렇다면, 어느 정도 제한을 받습니까? - 계단으로 여러 층 걸어 올라가는 것
1	예, 제한을 많이 받는다
2	예, 제한을 조금 받는다
3	아니오, 제한을 전혀 받지 않는다
B9	[SF-12] 지난 4주 동안에, 귀하의 신체적인 건강때문에 귀하의 일이나 일상적인 활동을 하는 데 다음과 같은 문제가 얼마나 자주 있었습니까? - 원하는 것보다 적은 양의 일을 했다
1	항상 그랬다
2	대부분 그랬다
3	때때로 그랬다
4	드물게 그랬다
5	전혀 그렇지 않았다
B10	[SF-12] 지난 4주 동안에, 귀하의 신체적인 건강때문에 귀하의 일이나 일상적인 활동을 하는 데 다음과 같은 문제가 얼마나 자주 있었습니까? - 일이나 다른 일상적인 활동 중에서 할 수 없는 것이 있었다
1	항상 그랬다
2	대부분 그랬다
3	때때로 그랬다
4	드물게 그랬다
5	전혀 그렇지 않았다
B11	[SF-12] 지난 4주 동안에, 정서적인 문제(예: 기분이 좋지 않거나 불안을 느끼는 것) 때문에 귀하의 일이나 일상적인 활동을 하는 데 다음과 같은 문제가 얼마나 자주 있었습니까? - 원하는 것보다 적은 양의 일을 했다
1	항상 그랬다
2	대부분 그랬다
3	때때로 그랬다
4	드물게 그랬다
5	전혀 그렇지 않았다
B12	[SF-12] 지난 4주 동안에, 정서적인 문제(예: 기분이 좋지 않거나 불안을 느끼는 것) 때문에 귀하의 일이나 일상적인 활동을 하는 데 다음과 같은 문제가 얼마나 자주 있었습니까? - 일이나 다른 일상적인 활동을 하는 데 평소처럼 주의를 기울이지 못했다
1	항상 그랬다
2	대부분 그랬다
3	때때로 그랬다
4	드물게 그랬다
5	전혀 그렇지 않았다
B13	[SF-12] 지난 4주 동안에, 귀하는 몸의 통증 때문에 정상적인 일(집 밖의 일과 집안 일을 포함해서)을 하는 데 얼마나 지장이 있었습니까?
1	전혀 없었다
2	약간 있었다
3	어느 정도 있었다
4	많이 있었다
5	대단히 극심했었다
B14	[SF-12] 아래의 질문들은 지난 4주 동안 귀하가 어떻게 느꼈고, 또 어떻게 지냈는지에 대한 설문입니다. 아래의 각 항목에 대하여, 귀하가 느꼈던 것과 가장 가까운 번호에 답해 주십시오. 지난 4주 동안에, 얼마나 자주 - - 귀하는 차분하고 평온하다고 느끼셨습니까?
1	항상 그랬다
2	대부분 그랬다
3	때때로 그랬다
4	드물게 그랬다
5	전혀 그렇지 않았다
B15	[SF-12] 아래의 질문들은 지난 4주 동안 귀하가 어떻게 느꼈고, 또 어떻게 지냈는지에 대한 설문입니다. 아래의 각 항목에 대하여, 귀하가 느꼈던 것과 가장 가까운 번호에 답해 주십시오. 지난 4주 동안에, 얼마나 자주 - - 귀하는 활력이 넘쳤습니까?
1	항상 그랬다
2	대부분 그랬다
3	때때로 그랬다
4	드물게 그랬다
5	전혀 그렇지 않았다
B16	[SF-12] 아래의 질문들은 지난 4주 동안 귀하가 어떻게 느꼈고, 또 어떻게 지냈는지에 대한 설문입니다. 아래의 각 항목에 대하여, 귀하가 느꼈던 것과 가장 가까운 번호에 답해 주십시오. 지난 4주 동안에, 얼마나 자주 - - 귀하는 마음이 많이 상하고 우울했었습니까?
1	항상 그랬다
2	대부분 그랬다
3	때때로 그랬다
4	드물게 그랬다
5	전혀 그렇지 않았다
B17	[SF-12] 지난 4주 동안에, 귀하의 신체적인 건강 문제 혹은 정서적인 문제로 인하여, 귀하의 사회 활동(예: 친구나 친지 방문하는 것)에 얼마나 자주 지장이 있었습니까?
1	항상 그랬다
2	대부분 그랬다
3	때때로 그랬다
4	드물게 그랬다
5	전혀 그렇지 않았다
H2_1	오늘 귀하의 건강상태는 다음과 같다고 가정하고 응답해 주시기 바랍니다.	전 유형
1	미열과 약간의 불편감이 있지만, 일상생활에는 어려움이 없음.
5	하루에 세 번 혹은 그 이상 설사를 함. 설사를 할 때 때때로 복부에 불편감을 동반함.
204	눈에 보이는 약간의 신체 기형이 있어 때때로 아프거나 가려움. 다른 사람들이 그 기형을 알아보아 약간의 걱정이 있고 불편함.
213	움직이는 데에 약간의 어려움이 있지만, 도움 없이 걸을 수 있음.
B18	[EQ-5D-3L] 아래의 각 문항에서, 오늘 당신의 건강상태를 가장 잘 설명해주는 하나의 항목에 표시해 주십시오. - 운동능력
1	나는 걷는데 지장이 없다
2	나는 걷는데 다소 지장이 있다
3	나는 종일 누워있어야 한다
B19	[EQ-5D-3L] 아래의 각 문항에서, 오늘 당신의 건강상태를 가장 잘 설명해주는 하나의 항목에 표시해 주십시오. - 자기 관리
1	나는 목욕을 하거나 옷을 입는데 지장이 없다
2	나는 혼자 목욕을 하거나 옷을 입는데 다소 지장이 있다
3	나는 혼자 목욕을 하거나 옷을 입을 수가 없다
B20	[EQ-5D-3L] 아래의 각 문항에서, 오늘 당신의 건강상태를 가장 잘 설명해주는 하나의 항목에 표시해 주십시오. - 일상 활동 (예. 일, 공부, 가사일, 가족 또는 여가 활동)
1	나는 일상 활동을 하는데 지장이 없다
2	나는 일상 활동을 하는데 다소 지장이 있다
3	나는 일상 활동을 할 수가 없다
B21	[EQ-5D-3L] 아래의 각 문항에서, 오늘 당신의 건강상태를 가장 잘 설명해주는 하나의 항목에 표시해 주십시오. - 통증/불편
1	나는 통증이나 불편감이 없다
2	나는 다소 통증이나 불편감이 있다
3	나는 매우 심한 통증이나 불편감이 있다
B22	[EQ-5D-3L] 아래의 각 문항에서, 오늘 당신의 건강상태를 가장 잘 설명해주는 하나의 항목에 표시해 주십시오. - 불안/우울
1	나는 불안하거나 우울하지 않다
2	나는 다소 불안하거나 우울하다
3	나는 매우 심하게 불안하거나 우울하다
B23	[VAS] 오늘 귀하의 건강상태를 측정합니다. 옆에 그려진 눈금자에는 0에서 100까지의 숫자가 표시되어 있습니다. 100은 상상할 수 있는 최고의 건강상태를 의미하고, 0은 상상할 수 있는 최저의 건강상태를 의미합니다. 눈금자 상에 오늘 귀하의 건강상태를 ×로 표시해 주십시오. 이제, 눈금자 상에 표시하신 숫자를 아래 박스에 기입해 주십시오. - 오늘의 건강상태
B26	[SF-12] 전반적으로 귀하의 건강상태는 어떠합니까?
1	최고로 좋다
2	아주 좋다
3	좋다
4	조금 나쁘다
5	나쁘다
B27	[SF-12] 다음 문항들은 귀하가 평상시 하는 활동에 관한 것입니다. 귀하의 건강상태 때문에 이러한 일상적인 활동을 하는 데 제한을 받습니까? 만약 그렇다면, 어느 정도 제한을 받습니까? - 다소 힘든 활동 (예: 탁자 옮기기, 비로 방 쓸기, 한두 시간 산보하기, 자전거 타기)
1	예, 제한을 많이 받는다
2	예, 제한을 조금 받는다
3	아니오, 제한을 전혀 받지 않는다
B28	[SF-12] 다음 문항들은 귀하가 평상시 하는 활동에 관한 것입니다. 귀하의 건강상태 때문에 이러한 일상적인 활동을 하는 데 제한을 받습니까? 만약 그렇다면, 어느 정도 제한을 받습니까? - 계단으로 여러 층 걸어 올라가는 것
1	예, 제한을 많이 받는다
2	예, 제한을 조금 받는다
3	아니오, 제한을 전혀 받지 않는다
B29	[SF-12] 지난 4주 동안에, 귀하의 신체적인 건강때문에 귀하의 일이나 일상적인 활동을 하는 데 다음과 같은 문제가 얼마나 자주 있었습니까? - 원하는 것보다 적은 양의 일을 했다
1	항상 그랬다
2	대부분 그랬다
3	때때로 그랬다
4	드물게 그랬다
5	전혀 그렇지 않았다
B30	[SF-12] 지난 4주 동안에, 귀하의 신체적인 건강때문에 귀하의 일이나 일상적인 활동을 하는 데 다음과 같은 문제가 얼마나 자주 있었습니까? - 일이나 다른 일상적인 활동 중에서 할 수 없는 것이 있었다
1	항상 그랬다
2	대부분 그랬다
3	때때로 그랬다
4	드물게 그랬다
5	전혀 그렇지 않았다
B31	[SF-12] 지난 4주 동안에, 정서적인 문제(예: 기분이 좋지 않거나 불안을 느끼는 것) 때문에 귀하의 일이나 일상적인 활동을 하는 데 다음과 같은 문제가 얼마나 자주 있었습니까? - 원하는 것보다 적은 양의 일을 했다
1	항상 그랬다
2	대부분 그랬다
3	때때로 그랬다
4	드물게 그랬다
5	전혀 그렇지 않았다
B32	[SF-12] 지난 4주 동안에, 정서적인 문제(예: 기분이 좋지 않거나 불안을 느끼는 것) 때문에 귀하의 일이나 일상적인 활동을 하는 데 다음과 같은 문제가 얼마나 자주 있었습니까? - 일이나 다른 일상적인 활동을 하는 데 평소처럼 주의를 기울이지 못했다
1	항상 그랬다
2	대부분 그랬다
3	때때로 그랬다
4	드물게 그랬다
5	전혀 그렇지 않았다
B33	[SF-12] 지난 4주 동안에, 귀하는 몸의 통증 때문에 정상적인 일(집 밖의 일과 집안 일을 포함해서)을 하는 데 얼마나 지장이 있었습니까?
1	전혀 없었다
2	약간 있었다
3	어느 정도 있었다
4	많이 있었다
5	대단히 극심했었다
B34	[SF-12] 아래의 질문들은 지난 4주 동안 귀하가 어떻게 느꼈고, 또 어떻게 지냈는지에 대한 설문입니다. 아래의 각 항목에 대하여, 귀하가 느꼈던 것과 가장 가까운 번호에 답해 주십시오. 지난 4주 동안에, 얼마나 자주 - - 귀하는 차분하고 평온하다고 느끼셨습니까?
1	항상 그랬다
2	대부분 그랬다
3	때때로 그랬다
4	드물게 그랬다
5	전혀 그렇지 않았다
B35	[SF-12] 아래의 질문들은 지난 4주 동안 귀하가 어떻게 느꼈고, 또 어떻게 지냈는지에 대한 설문입니다. 아래의 각 항목에 대하여, 귀하가 느꼈던 것과 가장 가까운 번호에 답해 주십시오. 지난 4주 동안에, 얼마나 자주 - - 귀하는 활력이 넘쳤습니까?
1	항상 그랬다
2	대부분 그랬다
3	때때로 그랬다
4	드물게 그랬다
5	전혀 그렇지 않았다
B36	[SF-12] 아래의 질문들은 지난 4주 동안 귀하가 어떻게 느꼈고, 또 어떻게 지냈는지에 대한 설문입니다. 아래의 각 항목에 대하여, 귀하가 느꼈던 것과 가장 가까운 번호에 답해 주십시오. 지난 4주 동안에, 얼마나 자주 - - 귀하는 마음이 많이 상하고 우울했었습니까?
1	항상 그랬다
2	대부분 그랬다
3	때때로 그랬다
4	드물게 그랬다
5	전혀 그렇지 않았다
B37	[SF-12] 지난 4주 동안에, 귀하의 신체적인 건강 문제 혹은 정서적인 문제로 인하여, 귀하의 사회 활동(예: 친구나 친지 방문하는 것)에 얼마나 자주 지장이 있었습니까?
1	항상 그랬다
2	대부분 그랬다
3	때때로 그랬다
4	드물게 그랬다
5	전혀 그렇지 않았다
H2_2	오늘 귀하의 건강상태는 다음과 같다고 가정하고 응답해 주시기 바랍니다.	전 유형
2	열과 통증이 있고, 쇠약감을 느껴서 일상생활에 약간의 어려움이 있음.
6	하루에 세 번 혹은 그 이상 복부에 통증이 있는 경련을 동반한 설사를 하며, 갈증이 남.
205	눈에 보이는 신체 기형이 있어 아프고 가려움. 다른 사람들이 쳐다보고 언급하여 이 사람을 걱정하게 만듦. 이 사람은 잠자고 집중하는 데에 문제가 있음.
214	움직이는 데에 약간의 어려움이 있고, 물체 들어올리기 및 들고 있기, 옷 입기, 똑바로 앉기에 어려움이 있지만, 도움 없이 걸을 수 있음.
B38	[EQ-5D-3L] 아래의 각 문항에서, 오늘 당신의 건강상태를 가장 잘 설명해주는 하나의 항목에 표시해 주십시오. - 운동능력
1	나는 걷는데 지장이 없다
2	나는 걷는데 다소 지장이 있다
3	나는 종일 누워있어야 한다
B39	[EQ-5D-3L] 아래의 각 문항에서, 오늘 당신의 건강상태를 가장 잘 설명해주는 하나의 항목에 표시해 주십시오. - 자기 관리
1	나는 목욕을 하거나 옷을 입는데 지장이 없다
2	나는 혼자 목욕을 하거나 옷을 입는데 다소 지장이 있다
3	나는 혼자 목욕을 하거나 옷을 입을 수가 없다
B40	[EQ-5D-3L] 아래의 각 문항에서, 오늘 당신의 건강상태를 가장 잘 설명해주는 하나의 항목에 표시해 주십시오. - 일상 활동 (예. 일, 공부, 가사일, 가족 또는 여가 활동)
1	나는 일상 활동을 하는데 지장이 없다
2	나는 일상 활동을 하는데 다소 지장이 있다
3	나는 일상 활동을 할 수가 없다
B41	[EQ-5D-3L] 아래의 각 문항에서, 오늘 당신의 건강상태를 가장 잘 설명해주는 하나의 항목에 표시해 주십시오. - 통증/불편
1	나는 통증이나 불편감이 없다
2	나는 다소 통증이나 불편감이 있다
3	나는 매우 심한 통증이나 불편감이 있다
B42	[EQ-5D-3L] 아래의 각 문항에서, 오늘 당신의 건강상태를 가장 잘 설명해주는 하나의 항목에 표시해 주십시오. - 불안/우울
1	나는 불안하거나 우울하지 않다
2	나는 다소 불안하거나 우울하다
3	나는 매우 심하게 불안하거나 우울하다
B43	[VAS] 오늘 귀하의 건강상태를 측정합니다. 옆에 그려진 눈금자에는 0에서 100까지의 숫자가 표시되어 있습니다. 100은 상상할 수 있는 최고의 건강상태를 의미하고, 0은 상상할 수 있는 최저의 건강상태를 의미합니다. 눈금자 상에 오늘 귀하의 건강상태를 ×로 표시해 주십시오. 이제, 눈금자 상에 표시하신 숫자를 아래 박스에 기입해 주십시오. - 오늘의 건강상태
B46	[SF-12] 전반적으로 귀하의 건강상태는 어떠합니까?
1	최고로 좋다
2	아주 좋다
3	좋다
4	조금 나쁘다
5	나쁘다
B47	[SF-12] 다음 문항들은 귀하가 평상시 하는 활동에 관한 것입니다. 귀하의 건강상태 때문에 이러한 일상적인 활동을 하는 데 제한을 받습니까? 만약 그렇다면, 어느 정도 제한을 받습니까? - 다소 힘든 활동 (예: 탁자 옮기기, 비로 방 쓸기, 한두 시간 산보하기, 자전거 타기)
1	예, 제한을 많이 받는다
2	예, 제한을 조금 받는다
3	아니오, 제한을 전혀 받지 않는다
B48	[SF-12] 다음 문항들은 귀하가 평상시 하는 활동에 관한 것입니다. 귀하의 건강상태 때문에 이러한 일상적인 활동을 하는 데 제한을 받습니까? 만약 그렇다면, 어느 정도 제한을 받습니까? - 계단으로 여러 층 걸어 올라가는 것
1	예, 제한을 많이 받는다
2	예, 제한을 조금 받는다
3	아니오, 제한을 전혀 받지 않는다
B49	[SF-12] 지난 4주 동안에, 귀하의 신체적인 건강때문에 귀하의 일이나 일상적인 활동을 하는 데 다음과 같은 문제가 얼마나 자주 있었습니까? - 원하는 것보다 적은 양의 일을 했다
1	항상 그랬다
2	대부분 그랬다
3	때때로 그랬다
4	드물게 그랬다
5	전혀 그렇지 않았다
B50	[SF-12] 지난 4주 동안에, 귀하의 신체적인 건강때문에 귀하의 일이나 일상적인 활동을 하는 데 다음과 같은 문제가 얼마나 자주 있었습니까? - 일이나 다른 일상적인 활동 중에서 할 수 없는 것이 있었다
1	항상 그랬다
2	대부분 그랬다
3	때때로 그랬다
4	드물게 그랬다
5	전혀 그렇지 않았다
B51	[SF-12] 지난 4주 동안에, 정서적인 문제(예: 기분이 좋지 않거나 불안을 느끼는 것) 때문에 귀하의 일이나 일상적인 활동을 하는 데 다음과 같은 문제가 얼마나 자주 있었습니까? - 원하는 것보다 적은 양의 일을 했다
1	항상 그랬다
2	대부분 그랬다
3	때때로 그랬다
4	드물게 그랬다
5	전혀 그렇지 않았다
B52	[SF-12] 지난 4주 동안에, 정서적인 문제(예: 기분이 좋지 않거나 불안을 느끼는 것) 때문에 귀하의 일이나 일상적인 활동을 하는 데 다음과 같은 문제가 얼마나 자주 있었습니까? - 일이나 다른 일상적인 활동을 하는 데 평소처럼 주의를 기울이지 못했다
1	항상 그랬다
2	대부분 그랬다
3	때때로 그랬다
4	드물게 그랬다
5	전혀 그렇지 않았다
B53	[SF-12] 지난 4주 동안에, 귀하는 몸의 통증 때문에 정상적인 일(집 밖의 일과 집안 일을 포함해서)을 하는 데 얼마나 지장이 있었습니까?
1	전혀 없었다
2	약간 있었다
3	어느 정도 있었다
4	많이 있었다
5	대단히 극심했었다
B54	[SF-12] 아래의 질문들은 지난 4주 동안 귀하가 어떻게 느꼈고, 또 어떻게 지냈는지에 대한 설문입니다. 아래의 각 항목에 대하여, 귀하가 느꼈던 것과 가장 가까운 번호에 답해 주십시오. 지난 4주 동안에, 얼마나 자주 - - 귀하는 차분하고 평온하다고 느끼셨습니까?
1	항상 그랬다
2	대부분 그랬다
3	때때로 그랬다
4	드물게 그랬다
5	전혀 그렇지 않았다
B55	[SF-12] 아래의 질문들은 지난 4주 동안 귀하가 어떻게 느꼈고, 또 어떻게 지냈는지에 대한 설문입니다. 아래의 각 항목에 대하여, 귀하가 느꼈던 것과 가장 가까운 번호에 답해 주십시오. 지난 4주 동안에, 얼마나 자주 - - 귀하는 활력이 넘쳤습니까?
1	항상 그랬다
2	대부분 그랬다
3	때때로 그랬다
4	드물게 그랬다
5	전혀 그렇지 않았다
B56	[SF-12] 아래의 질문들은 지난 4주 동안 귀하가 어떻게 느꼈고, 또 어떻게 지냈는지에 대한 설문입니다. 아래의 각 항목에 대하여, 귀하가 느꼈던 것과 가장 가까운 번호에 답해 주십시오. 지난 4주 동안에, 얼마나 자주 - - 귀하는 마음이 많이 상하고 우울했었습니까?
1	항상 그랬다
2	대부분 그랬다
3	때때로 그랬다
4	드물게 그랬다
5	전혀 그렇지 않았다
B57	[SF-12] 지난 4주 동안에, 귀하의 신체적인 건강 문제 혹은 정서적인 문제로 인하여, 귀하의 사회 활동(예: 친구나 친지 방문하는 것)에 얼마나 자주 지장이 있었습니까?
1	항상 그랬다
2	대부분 그랬다
3	때때로 그랬다
4	드물게 그랬다
5	전혀 그렇지 않았다
H2_3	오늘 귀하의 건강상태는 다음과 같다고 가정하고 응답해 주시기 바랍니다.	전 유형
3	고열과 통증이 있고, 쇠약감을 많이 느껴서 일상생활에 큰 어려움이 있음.
7	하루에 세 번 혹은 그 이상 복부에 쥐어짜는듯한 심한 통증을 동반한 설사를 하고, 갈증이 매우 나며, 속이 매스껍고, 지침.
206	명백한 신체 기형이 있어 매우 아프고, 가려움. 다른 사람들은 그 신체 기형에 대하여 불편해하여 이 사람이 사회적 접촉을 피하게 만듦. 또 이 사람은 걱정하며, 잘 자지 못하고, 자살에 대하여 생각함.
215	도움 없이 움직일 수 없고, 물체를 들어 올리거나 들고 있을 수 없으며, 옷을 입거나 똑바로 앉을 수 없음.
B58	[EQ-5D-3L] 아래의 각 문항에서, 오늘 당신의 건강상태를 가장 잘 설명해주는 하나의 항목에 표시해 주십시오. - 운동능력
1	나는 걷는데 지장이 없다
2	나는 걷는데 다소 지장이 있다
3	나는 종일 누워있어야 한다
B59	[EQ-5D-3L] 아래의 각 문항에서, 오늘 당신의 건강상태를 가장 잘 설명해주는 하나의 항목에 표시해 주십시오. - 자기 관리
1	나는 목욕을 하거나 옷을 입는데 지장이 없다
2	나는 혼자 목욕을 하거나 옷을 입는데 다소 지장이 있다
3	나는 혼자 목욕을 하거나 옷을 입을 수가 없다
B60	[EQ-5D-3L] 아래의 각 문항에서, 오늘 당신의 건강상태를 가장 잘 설명해주는 하나의 항목에 표시해 주십시오. - 일상 활동 (예. 일, 공부, 가사일, 가족 또는 여가 활동)
1	나는 일상 활동을 하는데 지장이 없다
2	나는 일상 활동을 하는데 다소 지장이 있다
3	나는 일상 활동을 할 수가 없다
B61	[EQ-5D-3L] 아래의 각 문항에서, 오늘 당신의 건강상태를 가장 잘 설명해주는 하나의 항목에 표시해 주십시오. - 통증/불편
1	나는 통증이나 불편감이 없다
2	나는 다소 통증이나 불편감이 있다
3	나는 매우 심한 통증이나 불편감이 있다
B62	[EQ-5D-3L] 아래의 각 문항에서, 오늘 당신의 건강상태를 가장 잘 설명해주는 하나의 항목에 표시해 주십시오. - 불안/우울
1	나는 불안하거나 우울하지 않다
2	나는 다소 불안하거나 우울하다
3	나는 매우 심하게 불안하거나 우울하다
B63	[VAS] 오늘 귀하의 건강상태를 측정합니다. 옆에 그려진 눈금자에는 0에서 100까지의 숫자가 표시되어 있습니다. 100은 상상할 수 있는 최고의 건강상태를 의미하고, 0은 상상할 수 있는 최저의 건강상태를 의미합니다. 눈금자 상에 오늘 귀하의 건강상태를 ×로 표시해 주십시오. 이제, 눈금자 상에 표시하신 숫자를 아래 박스에 기입해 주십시오. - 오늘의 건강상태
B66	[SF-12] 전반적으로 귀하의 건강상태는 어떠합니까?
1	최고로 좋다
2	아주 좋다
3	좋다
4	조금 나쁘다
5	나쁘다
B67	[SF-12] 다음 문항들은 귀하가 평상시 하는 활동에 관한 것입니다. 귀하의 건강상태 때문에 이러한 일상적인 활동을 하는 데 제한을 받습니까? 만약 그렇다면, 어느 정도 제한을 받습니까? - 다소 힘든 활동 (예: 탁자 옮기기, 비로 방 쓸기, 한두 시간 산보하기, 자전거 타기)
1	예, 제한을 많이 받는다
2	예, 제한을 조금 받는다
3	아니오, 제한을 전혀 받지 않는다
B68	[SF-12] 다음 문항들은 귀하가 평상시 하는 활동에 관한 것입니다. 귀하의 건강상태 때문에 이러한 일상적인 활동을 하는 데 제한을 받습니까? 만약 그렇다면, 어느 정도 제한을 받습니까? - 계단으로 여러 층 걸어 올라가는 것
1	예, 제한을 많이 받는다
2	예, 제한을 조금 받는다
3	아니오, 제한을 전혀 받지 않는다
B69	[SF-12] 지난 4주 동안에, 귀하의 신체적인 건강때문에 귀하의 일이나 일상적인 활동을 하는 데 다음과 같은 문제가 얼마나 자주 있었습니까? - 원하는 것보다 적은 양의 일을 했다
1	항상 그랬다
2	대부분 그랬다
3	때때로 그랬다
4	드물게 그랬다
5	전혀 그렇지 않았다
B70	[SF-12] 지난 4주 동안에, 귀하의 신체적인 건강때문에 귀하의 일이나 일상적인 활동을 하는 데 다음과 같은 문제가 얼마나 자주 있었습니까? - 일이나 다른 일상적인 활동 중에서 할 수 없는 것이 있었다
1	항상 그랬다
2	대부분 그랬다
3	때때로 그랬다
4	드물게 그랬다
5	전혀 그렇지 않았다
B71	[SF-12] 지난 4주 동안에, 정서적인 문제(예: 기분이 좋지 않거나 불안을 느끼는 것) 때문에 귀하의 일이나 일상적인 활동을 하는 데 다음과 같은 문제가 얼마나 자주 있었습니까? - 원하는 것보다 적은 양의 일을 했다
1	항상 그랬다
2	대부분 그랬다
3	때때로 그랬다
4	드물게 그랬다
5	전혀 그렇지 않았다
B72	[SF-12] 지난 4주 동안에, 정서적인 문제(예: 기분이 좋지 않거나 불안을 느끼는 것) 때문에 귀하의 일이나 일상적인 활동을 하는 데 다음과 같은 문제가 얼마나 자주 있었습니까? - 일이나 다른 일상적인 활동을 하는 데 평소처럼 주의를 기울이지 못했다
1	항상 그랬다
2	대부분 그랬다
3	때때로 그랬다
4	드물게 그랬다
5	전혀 그렇지 않았다
B73	[SF-12] 지난 4주 동안에, 귀하는 몸의 통증 때문에 정상적인 일(집 밖의 일과 집안 일을 포함해서)을 하는 데 얼마나 지장이 있었습니까?
1	전혀 없었다
2	약간 있었다
3	어느 정도 있었다
4	많이 있었다
5	대단히 극심했었다
B74	[SF-12] 아래의 질문들은 지난 4주 동안 귀하가 어떻게 느꼈고, 또 어떻게 지냈는지에 대한 설문입니다. 아래의 각 항목에 대하여, 귀하가 느꼈던 것과 가장 가까운 번호에 답해 주십시오. 지난 4주 동안에, 얼마나 자주 - - 귀하는 차분하고 평온하다고 느끼셨습니까?
1	항상 그랬다
2	대부분 그랬다
3	때때로 그랬다
4	드물게 그랬다
5	전혀 그렇지 않았다
B75	[SF-12] 아래의 질문들은 지난 4주 동안 귀하가 어떻게 느꼈고, 또 어떻게 지냈는지에 대한 설문입니다. 아래의 각 항목에 대하여, 귀하가 느꼈던 것과 가장 가까운 번호에 답해 주십시오. 지난 4주 동안에, 얼마나 자주 - - 귀하는 활력이 넘쳤습니까?
1	항상 그랬다
2	대부분 그랬다
3	때때로 그랬다
4	드물게 그랬다
5	전혀 그렇지 않았다
B76	[SF-12] 아래의 질문들은 지난 4주 동안 귀하가 어떻게 느꼈고, 또 어떻게 지냈는지에 대한 설문입니다. 아래의 각 항목에 대하여, 귀하가 느꼈던 것과 가장 가까운 번호에 답해 주십시오. 지난 4주 동안에, 얼마나 자주 - - 귀하는 마음이 많이 상하고 우울했었습니까?
1	항상 그랬다
2	대부분 그랬다
3	때때로 그랬다
4	드물게 그랬다
5	전혀 그렇지 않았다
B77	[SF-12] 지난 4주 동안에, 귀하의 신체적인 건강 문제 혹은 정서적인 문제로 인하여, 귀하의 사회 활동(예: 친구나 친지 방문하는 것)에 얼마나 자주 지장이 있었습니까?
1	항상 그랬다
2	대부분 그랬다
3	때때로 그랬다
4	드물게 그랬다
5	전혀 그렇지 않았다
H3_1	오늘 귀하의 건강상태는 다음과 같다고 가정하고 응답해 주시기 바랍니다.	전 유형
31	오르막길을 걷거나 평지에서 0.5킬로미터 이상 걷는 것과 같은 보통의 신체활동을 할 때 숨이 차고, 쉽게 지침. 휴식하거나 힘이 적게 드는 활동 중에는 괜찮음.
195	약간 피로함을 느끼고 가끔 힘이 없지만, 정상적인 일상생활에 지장을 주지는 않음.
216	움직이는 데에 약간의 어려움이 있고, 학교에서 배우는 것이 늦음. 이 사람은 도움 없이 걸을 수 있고, 감독 하에 간단한 일을 할 수 있으며, 독립적으로 살 수 있지만, 아이들을 기르는 데에 도움이 자주 필요함.
181	두통, 기억 장애가 있고, 집중하는 데에 어려움이 있음.
C6	[EQ-5D-3L] 아래의 각 문항에서, 오늘 당신의 건강상태를 가장 잘 설명해주는 하나의 항목에 표시해 주십시오. - 운동능력
1	나는 걷는데 지장이 없다
2	나는 걷는데 다소 지장이 있다
3	나는 종일 누워있어야 한다
C7	[EQ-5D-3L] 아래의 각 문항에서, 오늘 당신의 건강상태를 가장 잘 설명해주는 하나의 항목에 표시해 주십시오. - 자기 관리
1	나는 목욕을 하거나 옷을 입는데 지장이 없다
2	나는 혼자 목욕을 하거나 옷을 입는데 다소 지장이 있다
3	나는 혼자 목욕을 하거나 옷을 입을 수가 없다
C8	[EQ-5D-3L] 아래의 각 문항에서, 오늘 당신의 건강상태를 가장 잘 설명해주는 하나의 항목에 표시해 주십시오. - 일상 활동((예. 일, 공부, 가사일, 가족 또는 여가 활동)
1	나는 일상 활동을 하는데 지장이 없다
2	나는 일상 활동을 하는데 다소 지장이 있다
3	나는 일상 활동을 할 수가 없다
C9	[EQ-5D-3L] 아래의 각 문항에서, 오늘 당신의 건강상태를 가장 잘 설명해주는 하나의 항목에 표시해 주십시오. - 통증/불편
1	나는 통증이나 불편감이 없다
2	나는 다소 통증이나 불편감이 있다
3	나는 매우 심한 통증이나 불편감이 있다
C10	[EQ-5D-3L] 아래의 각 문항에서, 오늘 당신의 건강상태를 가장 잘 설명해주는 하나의 항목에 표시해 주십시오. - 불안/우울
1	나는 불안하거나 우울하지 않다
2	나는 다소 불안하거나 우울하다
3	나는 매우 심하게 불안하거나 우울하다
C11	[VAS] 오늘 귀하의 건강상태를 측정합니다. 옆에 그려진 눈금자에는 0에서 100까지의 숫자가 표시되어 있습니다. 100은 상상할 수 있는 최고의 건강상태를 의미하고, 0은 상상할 수 있는 최저의 건강상태를 의미합니다. 눈금자 상에 오늘 귀하의 건강상태를 ×로 표시해 주십시오. 이제, 눈금자 상에 표시하신 숫자를 아래 박스에 기입해 주십시오. - 오늘의 건강상태
C14	[SF-12] 전반적으로 귀하의 건강상태는 어떠합니까?
1	최고로 좋다
2	아주 좋다
3	좋다
4	조금 나쁘다
5	나쁘다
C15	[SF-12] 다음 문항들은 귀하가 평상시 하는 활동에 관한 것입니다. 귀하의 건강상태 때문에 이러한 일상적인 활동을 하는 데 제한을 받습니까? 만약 그렇다면, 어느 정도 제한을 받습니까? - 다소 힘든 활동 (예: 탁자 옮기기, 비로 방 쓸기, 한두 시간 산보하기, 자전거 타기)
1	예, 제한을 많이 받는다
2	예, 제한을 조금 받는다
3	아니오, 제한을 전혀 받지 않는다
C16	[SF-12] 다음 문항들은 귀하가 평상시 하는 활동에 관한 것입니다. 귀하의 건강상태 때문에 이러한 일상적인 활동을 하는 데 제한을 받습니까? 만약 그렇다면, 어느 정도 제한을 받습니까? - 계단으로 여러 층 걸어 올라가는 것
1	예, 제한을 많이 받는다
2	예, 제한을 조금 받는다
3	아니오, 제한을 전혀 받지 않는다
C17	[SF-12] 지난 4주 동안에, 귀하의 신체적인 건강때문에 귀하의 일이나 일상적인 활동을 하는 데 다음과 같은 문제가 얼마나 자주 있었습니까? - 원하는 것보다 적은 양의 일을 했다
1	항상 그랬다
2	대부분 그랬다
3	때때로 그랬다
4	드물게 그랬다
5	전혀 그렇지 않았다
C18	[SF-12] 지난 4주 동안에, 귀하의 신체적인 건강때문에 귀하의 일이나 일상적인 활동을 하는 데 다음과 같은 문제가 얼마나 자주 있었습니까? - 일이나 다른 일상적인 활동 중에서 할 수 없는 것이 있었다
1	항상 그랬다
2	대부분 그랬다
3	때때로 그랬다
4	드물게 그랬다
5	전혀 그렇지 않았다
C19	[SF-12] 지난 4주 동안에, 정서적인 문제(예: 기분이 좋지 않거나 불안을 느끼는 것) 때문에 귀하의 일이나 일상적인 활동을 하는 데 다음과 같은 문제가 얼마나 자주 있었습니까? - 원하는 것보다 적은 양의 일을 했다
1	항상 그랬다
2	대부분 그랬다
3	때때로 그랬다
4	드물게 그랬다
5	전혀 그렇지 않았다
C20	[SF-12] 지난 4주 동안에, 정서적인 문제(예: 기분이 좋지 않거나 불안을 느끼는 것) 때문에 귀하의 일이나 일상적인 활동을 하는 데 다음과 같은 문제가 얼마나 자주 있었습니까? - 일이나 다른 일상적인 활동을 하는 데 평소처럼 주의를 기울이지 못했다
1	항상 그랬다
2	대부분 그랬다
3	때때로 그랬다
4	드물게 그랬다
5	전혀 그렇지 않았다
C21	[SF-12] 지난 4주 동안에, 귀하는 몸의 통증 때문에 정상적인 일(집 밖의 일과 집안 일을 포함해서)을 하는 데 얼마나 지장이 있었습니까?
1	전혀 없었다
2	약간 있었다
3	어느 정도 있었다
4	많이 있었다
5	대단히 극심했었다
C22	[SF-12] 아래의 질문들은 지난 4주 동안 귀하가 어떻게 느꼈고, 또 어떻게 지냈는지에 대한 설문입니다. 아래의 각 항목에 대하여, 귀하가 느꼈던 것과 가장 가까운 번호에 답해 주십시오. 지난 4주 동안에, 얼마나 자주 - - 귀하는 차분하고 평온하다고 느끼셨습니까?
1	항상 그랬다
2	대부분 그랬다
3	때때로 그랬다
4	드물게 그랬다
5	전혀 그렇지 않았다
C23	[SF-12] 아래의 질문들은 지난 4주 동안 귀하가 어떻게 느꼈고, 또 어떻게 지냈는지에 대한 설문입니다. 아래의 각 항목에 대하여, 귀하가 느꼈던 것과 가장 가까운 번호에 답해 주십시오. 지난 4주 동안에, 얼마나 자주 - - 귀하는 활력이 넘쳤습니까?
1	항상 그랬다
2	대부분 그랬다
3	때때로 그랬다
4	드물게 그랬다
5	전혀 그렇지 않았다
C24	[SF-12] 아래의 질문들은 지난 4주 동안 귀하가 어떻게 느꼈고, 또 어떻게 지냈는지에 대한 설문입니다. 아래의 각 항목에 대하여, 귀하가 느꼈던 것과 가장 가까운 번호에 답해 주십시오. 지난 4주 동안에, 얼마나 자주 - - 귀하는 마음이 많이 상하고 우울했었습니까?
1	항상 그랬다
2	대부분 그랬다
3	때때로 그랬다
4	드물게 그랬다
5	전혀 그렇지 않았다
C25	[SF-12] 지난 4주 동안에, 귀하의 신체적인 건강 문제 혹은 정서적인 문제로 인하여, 귀하의 사회 활동(예: 친구나 친지 방문하는 것)에 얼마나 자주 지장이 있었습니까?
1	항상 그랬다
2	대부분 그랬다
3	때때로 그랬다
4	드물게 그랬다
5	전혀 그렇지 않았다
H3_2	오늘 귀하의 건강상태는 다음과 같다고 가정하고 응답해 주시기 바랍니다.	전 유형
32	짧은 거리를 걷는 것과 같은 최소한의 신체활동을 할 때에도 숨이 차고, 쉽게 지침. 이 사람은 휴식 중에는 괜찮지만, 보통의 활동을 피함.
196	운동 후 보통 정도의 피로, 위약감, 숨참을 느껴 일상생활을 하기가 더 어려움.
217	움직이기, 물체를 들고 있기, 옷 입기, 똑바로 앉기에 약간의 어려움이 있고, 말하고 간단한 업무를 하는 것을 배우는 데에 느림. 이 사람은 도움 없이 걸을 수 있지만, 일상생활에 많은 도움이 필요함.
182	두통, 기억 장애, 어지러움이 자주 있고, 집중하는 데에 자주 어려움이 있음. 이 사람은 자주 불안하고, 기분 변화가 심함.
C26	[EQ-5D-3L] 아래의 각 문항에서, 오늘 당신의 건강상태를 가장 잘 설명해주는 하나의 항목에 표시해 주십시오. - 운동능력
1	나는 걷는데 지장이 없다
2	나는 걷는데 다소 지장이 있다
3	나는 종일 누워있어야 한다
C27	[EQ-5D-3L] 아래의 각 문항에서, 오늘 당신의 건강상태를 가장 잘 설명해주는 하나의 항목에 표시해 주십시오. - 자기 관리
1	나는 목욕을 하거나 옷을 입는데 지장이 없다
2	나는 혼자 목욕을 하거나 옷을 입는데 다소 지장이 있다
3	나는 혼자 목욕을 하거나 옷을 입을 수가 없다
C28	[EQ-5D-3L] 아래의 각 문항에서, 오늘 당신의 건강상태를 가장 잘 설명해주는 하나의 항목에 표시해 주십시오. - 일상 활동 (예. 일, 공부, 가사일, 가족 또는 여가 활동)
1	나는 일상 활동을 하는데 지장이 없다
2	나는 일상 활동을 하는데 다소 지장이 있다
3	나는 일상 활동을 할 수가 없다
C29	[EQ-5D-3L] 아래의 각 문항에서, 오늘 당신의 건강상태를 가장 잘 설명해주는 하나의 항목에 표시해 주십시오. - 통증/불편
1	나는 통증이나 불편감이 없다
2	나는 다소 통증이나 불편감이 있다
3	나는 매우 심한 통증이나 불편감이 있다
C30	[EQ-5D-3L] 아래의 각 문항에서, 오늘 당신의 건강상태를 가장 잘 설명해주는 하나의 항목에 표시해 주십시오. - 불안/우울
1	나는 불안하거나 우울하지 않다
2	나는 다소 불안하거나 우울하다
3	나는 매우 심하게 불안하거나 우울하다
C31	[VAS] 오늘 귀하의 건강상태를 측정합니다. 옆에 그려진 눈금자에는 0에서 100까지의 숫자가 표시되어 있습니다. 100은 상상할 수 있는 최고의 건강상태를 의미하고, 0은 상상할 수 있는 최저의 건강상태를 의미합니다. 눈금자 상에 오늘 귀하의 건강상태를 ×로 표시해 주십시오. 이제, 눈금자 상에 표시하신 숫자를 아래 박스에 기입해 주십시오. - 오늘의 건강상태
C34	[SF-12] 전반적으로 귀하의 건강상태는 어떠합니까?
1	최고로 좋다
2	아주 좋다
3	좋다
4	조금 나쁘다
5	나쁘다
C35	[SF-12] 다음 문항들은 귀하가 평상시 하는 활동에 관한 것입니다. 귀하의 건강상태 때문에 이러한 일상적인 활동을 하는 데 제한을 받습니까? 만약 그렇다면, 어느 정도 제한을 받습니까? - 다소 힘든 활동 (예: 탁자 옮기기, 비로 방 쓸기, 한두 시간 산보하기, 자전거 타기)
1	예, 제한을 많이 받는다
2	예, 제한을 조금 받는다
3	아니오, 제한을 전혀 받지 않는다
C36	[SF-12] 다음 문항들은 귀하가 평상시 하는 활동에 관한 것입니다. 귀하의 건강상태 때문에 이러한 일상적인 활동을 하는 데 제한을 받습니까? 만약 그렇다면, 어느 정도 제한을 받습니까? - 계단으로 여러 층 걸어 올라가는 것
1	예, 제한을 많이 받는다
2	예, 제한을 조금 받는다
3	아니오, 제한을 전혀 받지 않는다
C37	[SF-12] 지난 4주 동안에, 귀하의 신체적인 건강때문에 귀하의 일이나 일상적인 활동을 하는 데 다음과 같은 문제가 얼마나 자주 있었습니까? - 원하는 것보다 적은 양의 일을 했다
1	항상 그랬다
2	대부분 그랬다
3	때때로 그랬다
4	드물게 그랬다
5	전혀 그렇지 않았다
C38	[SF-12] 지난 4주 동안에, 귀하의 신체적인 건강때문에 귀하의 일이나 일상적인 활동을 하는 데 다음과 같은 문제가 얼마나 자주 있었습니까? - 일이나 다른 일상적인 활동 중에서 할 수 없는 것이 있었다
1	항상 그랬다
2	대부분 그랬다
3	때때로 그랬다
4	드물게 그랬다
5	전혀 그렇지 않았다
C39	[SF-12] 지난 4주 동안에, 정서적인 문제(예: 기분이 좋지 않거나 불안을 느끼는 것) 때문에 귀하의 일이나 일상적인 활동을 하는 데 다음과 같은 문제가 얼마나 자주 있었습니까? - 원하는 것보다 적은 양의 일을 했다
1	항상 그랬다
2	대부분 그랬다
3	때때로 그랬다
4	드물게 그랬다
5	전혀 그렇지 않았다
C40	[SF-12] 지난 4주 동안에, 정서적인 문제(예: 기분이 좋지 않거나 불안을 느끼는 것) 때문에 귀하의 일이나 일상적인 활동을 하는 데 다음과 같은 문제가 얼마나 자주 있었습니까? - 일이나 다른 일상적인 활동을 하는 데 평소처럼 주의를 기울이지 못했다
1	항상 그랬다
2	대부분 그랬다
3	때때로 그랬다
4	드물게 그랬다
5	전혀 그렇지 않았다
C41	[SF-12] 지난 4주 동안에, 귀하는 몸의 통증 때문에 정상적인 일(집 밖의 일과 집안 일을 포함해서)을 하는 데 얼마나 지장이 있었습니까?
1	전혀 없었다
2	약간 있었다
3	어느 정도 있었다
4	많이 있었다
5	대단히 극심했었다
C42	[SF-12] 아래의 질문들은 지난 4주 동안 귀하가 어떻게 느꼈고, 또 어떻게 지냈는지에 대한 설문입니다. 아래의 각 항목에 대하여, 귀하가 느꼈던 것과 가장 가까운 번호에 답해 주십시오. 지난 4주 동안에, 얼마나 자주 - - 귀하는 차분하고 평온하다고 느끼셨습니까?
1	항상 그랬다
2	대부분 그랬다
3	때때로 그랬다
4	드물게 그랬다
5	전혀 그렇지 않았다
C43	[SF-12] 아래의 질문들은 지난 4주 동안 귀하가 어떻게 느꼈고, 또 어떻게 지냈는지에 대한 설문입니다. 아래의 각 항목에 대하여, 귀하가 느꼈던 것과 가장 가까운 번호에 답해 주십시오. 지난 4주 동안에, 얼마나 자주 - - 귀하는 활력이 넘쳤습니까?
1	항상 그랬다
2	대부분 그랬다
3	때때로 그랬다
4	드물게 그랬다
5	전혀 그렇지 않았다
C44	[SF-12] 아래의 질문들은 지난 4주 동안 귀하가 어떻게 느꼈고, 또 어떻게 지냈는지에 대한 설문입니다. 아래의 각 항목에 대하여, 귀하가 느꼈던 것과 가장 가까운 번호에 답해 주십시오. 지난 4주 동안에, 얼마나 자주 - - 귀하는 마음이 많이 상하고 우울했었습니까?
1	항상 그랬다
2	대부분 그랬다
3	때때로 그랬다
4	드물게 그랬다
5	전혀 그렇지 않았다
C45	[SF-12] 지난 4주 동안에, 귀하의 신체적인 건강 문제 혹은 정서적인 문제로 인하여, 귀하의 사회 활동(예: 친구나 친지 방문하는 것)에 얼마나 자주 지장이 있었습니까?
1	항상 그랬다
2	대부분 그랬다
3	때때로 그랬다
4	드물게 그랬다
5	전혀 그렇지 않았다
H3_3	오늘 귀하의 건강상태는 다음과 같다고 가정하고 응답해 주시기 바랍니다.	A, B, C, D, E, F 유형 응답 없음
33	휴식할 때에도 숨이 차고, 지침. 이 사람은 숨쉬기 힘들어지는 두려움 때문에 모든 신체활동을 피함.
197	매우 힘이 없고, 피로하며, 숨이 차고, 신체적 노력이나 깊이 몰두해야 하는 것이 필요한 활동에 문제가 있음.
218	도움 없이 움직일 수 없고, 물체를 들어 올리거나 들고 있을 수 없으며, 옷을 입거나 똑바로 앉을 수 없음. 또 이 사람은 지능이 낮아 몇 개 단어만 말하고, 모든 기본적인 일상생활에 많은 도움이 필요함.
183	명확하게 사고할 수 없고, 두통, 기억 장애, 어지러움이 자주 있으며, 집중하는 데에 자주 어려움이 있음. 이 사람은 자주 불안하고, 기분 변화가 심하며, 먹기, 용변 보기, 옷 입기, 걷기에서 다른 사람에 의존함.
C46	[EQ-5D-3L] 아래의 각 문항에서, 오늘 당신의 건강상태를 가장 잘 설명해주는 하나의 항목에 표시해 주십시오. - 운동능력
1	나는 걷는데 지장이 없다
2	나는 걷는데 다소 지장이 있다
3	나는 종일 누워있어야 한다
C47	[EQ-5D-3L] 아래의 각 문항에서, 오늘 당신의 건강상태를 가장 잘 설명해주는 하나의 항목에 표시해 주십시오. - 자기 관리
1	나는 목욕을 하거나 옷을 입는데 지장이 없다
2	나는 혼자 목욕을 하거나 옷을 입는데 다소 지장이 있다
3	나는 혼자 목욕을 하거나 옷을 입을 수가 없다
C48	[EQ-5D-3L] 아래의 각 문항에서, 오늘 당신의 건강상태를 가장 잘 설명해주는 하나의 항목에 표시해 주십시오. - 일상 활동 (예. 일, 공부, 가사일, 가족 또는 여가 활동)
1	나는 일상 활동을 하는데 지장이 없다
2	나는 일상 활동을 하는데 다소 지장이 있다
3	나는 일상 활동을 할 수가 없다
C49	[EQ-5D-3L] 아래의 각 문항에서, 오늘 당신의 건강상태를 가장 잘 설명해주는 하나의 항목에 표시해 주십시오. - 통증/불편
1	나는 통증이나 불편감이 없다
2	나는 다소 통증이나 불편감이 있다
3	나는 매우 심한 통증이나 불편감이 있다
C50	[EQ-5D-3L] 아래의 각 문항에서, 오늘 당신의 건강상태를 가장 잘 설명해주는 하나의 항목에 표시해 주십시오. - 불안/우울
1	나는 불안하거나 우울하지 않다
2	나는 다소 불안하거나 우울하다
3	나는 매우 심하게 불안하거나 우울하다
C51	[VAS] 오늘 귀하의 건강상태를 측정합니다. 옆에 그려진 눈금자에는 0에서 100까지의 숫자가 표시되어 있습니다. 100은 상상할 수 있는 최고의 건강상태를 의미하고, 0은 상상할 수 있는 최저의 건강상태를 의미합니다. 눈금자 상에 오늘 귀하의 건강상태를 ×로 표시해 주십시오. 이제, 눈금자 상에 표시하신 숫자를 아래 박스에 기입해 주십시오. - 오늘의 건강상태
C54	[SF-12] 전반적으로 귀하의 건강상태는 어떠합니까?
1	최고로 좋다
2	아주 좋다
3	좋다
4	조금 나쁘다
5	나쁘다
C55	[SF-12] 다음 문항들은 귀하가 평상시 하는 활동에 관한 것입니다. 귀하의 건강상태 때문에 이러한 일상적인 활동을 하는 데 제한을 받습니까? 만약 그렇다면, 어느 정도 제한을 받습니까? - 다소 힘든 활동 (예: 탁자 옮기기, 비로 방 쓸기, 한두 시간 산보하기, 자전거 타기)
1	예, 제한을 많이 받는다
2	예, 제한을 조금 받는다
3	아니오, 제한을 전혀 받지 않는다
C56	[SF-12] 다음 문항들은 귀하가 평상시 하는 활동에 관한 것입니다. 귀하의 건강상태 때문에 이러한 일상적인 활동을 하는 데 제한을 받습니까? 만약 그렇다면, 어느 정도 제한을 받습니까? - 계단으로 여러 층 걸어 올라가는 것
1	예, 제한을 많이 받는다
2	예, 제한을 조금 받는다
3	아니오, 제한을 전혀 받지 않는다
C57	[SF-12] 지난 4주 동안에, 귀하의 신체적인 건강때문에 귀하의 일이나 일상적인 활동을 하는 데 다음과 같은 문제가 얼마나 자주 있었습니까? - 원하는 것보다 적은 양의 일을 했다
1	항상 그랬다
2	대부분 그랬다
3	때때로 그랬다
4	드물게 그랬다
5	전혀 그렇지 않았다
C58	[SF-12] 지난 4주 동안에, 귀하의 신체적인 건강때문에 귀하의 일이나 일상적인 활동을 하는 데 다음과 같은 문제가 얼마나 자주 있었습니까? - 일이나 다른 일상적인 활동 중에서 할 수 없는 것이 있었다
1	항상 그랬다
2	대부분 그랬다
3	때때로 그랬다
4	드물게 그랬다
5	전혀 그렇지 않았다
C59	[SF-12] 지난 4주 동안에, 정서적인 문제(예: 기분이 좋지 않거나 불안을 느끼는 것) 때문에 귀하의 일이나 일상적인 활동을 하는 데 다음과 같은 문제가 얼마나 자주 있었습니까? - 원하는 것보다 적은 양의 일을 했다
1	항상 그랬다
2	대부분 그랬다
3	때때로 그랬다
4	드물게 그랬다
5	전혀 그렇지 않았다
C60	[SF-12] 지난 4주 동안에, 정서적인 문제(예: 기분이 좋지 않거나 불안을 느끼는 것) 때문에 귀하의 일이나 일상적인 활동을 하는 데 다음과 같은 문제가 얼마나 자주 있었습니까? - 일이나 다른 일상적인 활동을 하는 데 평소처럼 주의를 기울이지 못했다
1	항상 그랬다
2	대부분 그랬다
3	때때로 그랬다
4	드물게 그랬다
5	전혀 그렇지 않았다
C61	[SF-12] 지난 4주 동안에, 귀하는 몸의 통증 때문에 정상적인 일(집 밖의 일과 집안 일을 포함해서)을 하는 데 얼마나 지장이 있었습니까?
1	전혀 없었다
2	약간 있었다
3	어느 정도 있었다
4	많이 있었다
5	대단히 극심했었다
C62	[SF-12] 아래의 질문들은 지난 4주 동안 귀하가 어떻게 느꼈고, 또 어떻게 지냈는지에 대한 설문입니다. 아래의 각 항목에 대하여, 귀하가 느꼈던 것과 가장 가까운 번호에 답해 주십시오. 지난 4주 동안에, 얼마나 자주 - - 귀하는 차분하고 평온하다고 느끼셨습니까?
1	항상 그랬다
2	대부분 그랬다
3	때때로 그랬다
4	드물게 그랬다
5	전혀 그렇지 않았다
C63	[SF-12] 아래의 질문들은 지난 4주 동안 귀하가 어떻게 느꼈고, 또 어떻게 지냈는지에 대한 설문입니다. 아래의 각 항목에 대하여, 귀하가 느꼈던 것과 가장 가까운 번호에 답해 주십시오. 지난 4주 동안에, 얼마나 자주 - - 귀하는 활력이 넘쳤습니까?
1	항상 그랬다
2	대부분 그랬다
3	때때로 그랬다
4	드물게 그랬다
5	전혀 그렇지 않았다
C64	[SF-12] 아래의 질문들은 지난 4주 동안 귀하가 어떻게 느꼈고, 또 어떻게 지냈는지에 대한 설문입니다. 아래의 각 항목에 대하여, 귀하가 느꼈던 것과 가장 가까운 번호에 답해 주십시오. 지난 4주 동안에, 얼마나 자주 - - 귀하는 마음이 많이 상하고 우울했었습니까?
1	항상 그랬다
2	대부분 그랬다
3	때때로 그랬다
4	드물게 그랬다
5	전혀 그렇지 않았다
C65	[SF-12] 지난 4주 동안에, 귀하의 신체적인 건강 문제 혹은 정서적인 문제로 인하여, 귀하의 사회 활동(예: 친구나 친지 방문하는 것)에 얼마나 자주 지장이 있었습니까?
1	항상 그랬다
2	대부분 그랬다
3	때때로 그랬다
4	드물게 그랬다
5	전혀 그렇지 않았다
C66	[EQ-5D-3L] 아래의 각 문항에서, 오늘 당신의 건강상태를 가장 잘 설명해주는 하나의 항목에 표시해 주십시오. - 운동능력
1	나는 걷는데 지장이 없다
2	나는 걷는데 다소 지장이 있다
3	나는 종일 누워있어야 한다
C67	[EQ-5D-3L] 아래의 각 문항에서, 오늘 당신의 건강상태를 가장 잘 설명해주는 하나의 항목에 표시해 주십시오. - 자기 관리
1	나는 목욕을 하거나 옷을 입는데 지장이 없다
2	나는 혼자 목욕을 하거나 옷을 입는데 다소 지장이 있다
3	나는 혼자 목욕을 하거나 옷을 입을 수가 없다
C68	[EQ-5D-3L] 아래의 각 문항에서, 오늘 당신의 건강상태를 가장 잘 설명해주는 하나의 항목에 표시해 주십시오. - 일상 활동 (예. 일, 공부, 가사일, 가족 또는 여가 활동)
1	나는 일상 활동을 하는데 지장이 없다
2	나는 일상 활동을 하는데 다소 지장이 있다
3	나는 일상 활동을 할 수가 없다
C69	[EQ-5D-3L] 아래의 각 문항에서, 오늘 당신의 건강상태를 가장 잘 설명해주는 하나의 항목에 표시해 주십시오. - 통증/불편
1	나는 통증이나 불편감이 없다
2	나는 다소 통증이나 불편감이 있다
3	나는 매우 심한 통증이나 불편감이 있다
C70	[EQ-5D-3L] 아래의 각 문항에서, 오늘 당신의 건강상태를 가장 잘 설명해주는 하나의 항목에 표시해 주십시오. - 불안/우울
1	나는 불안하거나 우울하지 않다
2	나는 다소 불안하거나 우울하다
3	나는 매우 심하게 불안하거나 우울하다
C71	[VAS] 오늘 귀하의 건강상태를 측정합니다. 옆에 그려진 눈금자에는 0에서 100까지의 숫자가 표시되어 있습니다. 100은 상상할 수 있는 최고의 건강상태를 의미하고, 0은 상상할 수 있는 최저의 건강상태를 의미합니다. 눈금자 상에 오늘 귀하의 건강상태를 ×로 표시해 주십시오. 이제, 눈금자 상에 표시하신 숫자를 아래 박스에 기입해 주십시오. - 오늘의 건강상태
C74	[SF-12] 전반적으로 귀하의 건강상태는 어떠합니까?
1	최고로 좋다
2	아주 좋다
3	좋다
4	조금 나쁘다
5	나쁘다
C75	[SF-12] 다음 문항들은 귀하가 평상시 하는 활동에 관한 것입니다. 귀하의 건강상태 때문에 이러한 일상적인 활동을 하는 데 제한을 받습니까? 만약 그렇다면, 어느 정도 제한을 받습니까? - 다소 힘든 활동 (예: 탁자 옮기기, 비로 방 쓸기, 한두 시간 산보하기, 자전거 타기)
1	예, 제한을 많이 받는다
2	예, 제한을 조금 받는다
3	아니오, 제한을 전혀 받지 않는다
C76	[SF-12] 다음 문항들은 귀하가 평상시 하는 활동에 관한 것입니다. 귀하의 건강상태 때문에 이러한 일상적인 활동을 하는 데 제한을 받습니까? 만약 그렇다면, 어느 정도 제한을 받습니까? - 계단으로 여러 층 걸어 올라가는 것
1	예, 제한을 많이 받는다
2	예, 제한을 조금 받는다
3	아니오, 제한을 전혀 받지 않는다
C77	[SF-12] 지난 4주 동안에, 귀하의 신체적인 건강때문에 귀하의 일이나 일상적인 활동을 하는 데 다음과 같은 문제가 얼마나 자주 있었습니까? - 원하는 것보다 적은 양의 일을 했다
1	항상 그랬다
2	대부분 그랬다
3	때때로 그랬다
4	드물게 그랬다
5	전혀 그렇지 않았다
C78	[SF-12] 지난 4주 동안에, 귀하의 신체적인 건강때문에 귀하의 일이나 일상적인 활동을 하는 데 다음과 같은 문제가 얼마나 자주 있었습니까? - 일이나 다른 일상적인 활동 중에서 할 수 없는 것이 있었다
1	항상 그랬다
2	대부분 그랬다
3	때때로 그랬다
4	드물게 그랬다
5	전혀 그렇지 않았다
C79	[SF-12] 지난 4주 동안에, 정서적인 문제(예: 기분이 좋지 않거나 불안을 느끼는 것) 때문에 귀하의 일이나 일상적인 활동을 하는 데 다음과 같은 문제가 얼마나 자주 있었습니까? - 원하는 것보다 적은 양의 일을 했다
1	항상 그랬다
2	대부분 그랬다
3	때때로 그랬다
4	드물게 그랬다
5	전혀 그렇지 않았다
C80	[SF-12] 지난 4주 동안에, 정서적인 문제(예: 기분이 좋지 않거나 불안을 느끼는 것) 때문에 귀하의 일이나 일상적인 활동을 하는 데 다음과 같은 문제가 얼마나 자주 있었습니까? - 일이나 다른 일상적인 활동을 하는 데 평소처럼 주의를 기울이지 못했다
1	항상 그랬다
2	대부분 그랬다
3	때때로 그랬다
4	드물게 그랬다
5	전혀 그렇지 않았다
C81	[SF-12] 지난 4주 동안에, 귀하는 몸의 통증 때문에 정상적인 일(집 밖의 일과 집안 일을 포함해서)을 하는 데 얼마나 지장이 있었습니까?
1	전혀 없었다
2	약간 있었다
3	어느 정도 있었다
4	많이 있었다
5	대단히 극심했었다
C82	[SF-12] 아래의 질문들은 지난 4주 동안 귀하가 어떻게 느꼈고, 또 어떻게 지냈는지에 대한 설문입니다. 아래의 각 항목에 대하여, 귀하가 느꼈던 것과 가장 가까운 번호에 답해 주십시오. 지난 4주 동안에, 얼마나 자주 - - 귀하는 차분하고 평온하다고 느끼셨습니까?
1	항상 그랬다
2	대부분 그랬다
3	때때로 그랬다
4	드물게 그랬다
5	전혀 그렇지 않았다
C83	[SF-12] 아래의 질문들은 지난 4주 동안 귀하가 어떻게 느꼈고, 또 어떻게 지냈는지에 대한 설문입니다. 아래의 각 항목에 대하여, 귀하가 느꼈던 것과 가장 가까운 번호에 답해 주십시오. 지난 4주 동안에, 얼마나 자주 - - 귀하는 활력이 넘쳤습니까?
1	항상 그랬다
2	대부분 그랬다
3	때때로 그랬다
4	드물게 그랬다
5	전혀 그렇지 않았다
C84	[SF-12] 아래의 질문들은 지난 4주 동안 귀하가 어떻게 느꼈고, 또 어떻게 지냈는지에 대한 설문입니다. 아래의 각 항목에 대하여, 귀하가 느꼈던 것과 가장 가까운 번호에 답해 주십시오. 지난 4주 동안에, 얼마나 자주 - - 귀하는 마음이 많이 상하고 우울했었습니까?
1	항상 그랬다
2	대부분 그랬다
3	때때로 그랬다
4	드물게 그랬다
5	전혀 그렇지 않았다
C85	[SF-12] 지난 4주 동안에, 귀하의 신체적인 건강 문제 혹은 정서적인 문제로 인하여, 귀하의 사회 활동(예: 친구나 친지 방문하는 것)에 얼마나 자주 지장이 있었습니까?
1	항상 그랬다
2	대부분 그랬다
3	때때로 그랬다
4	드물게 그랬다
5	전혀 그렇지 않았다
C86	[EQ-5D-3L] 아래의 각 문항에서, 오늘 당신의 건강상태를 가장 잘 설명해주는 하나의 항목에 표시해 주십시오. - 운동능력
1	나는 걷는데 지장이 없다
2	나는 걷는데 다소 지장이 있다
3	나는 종일 누워있어야 한다
C87	[EQ-5D-3L] 아래의 각 문항에서, 오늘 당신의 건강상태를 가장 잘 설명해주는 하나의 항목에 표시해 주십시오. - 자기 관리
1	나는 목욕을 하거나 옷을 입는데 지장이 없다
2	나는 혼자 목욕을 하거나 옷을 입는데 다소 지장이 있다
3	나는 혼자 목욕을 하거나 옷을 입을 수가 없다
C88	[EQ-5D-3L] 아래의 각 문항에서, 오늘 당신의 건강상태를 가장 잘 설명해주는 하나의 항목에 표시해 주십시오. - 일상 활동 (예. 일, 공부, 가사일, 가족 또는 여가 활동)
1	나는 일상 활동을 하는데 지장이 없다
2	나는 일상 활동을 하는데 다소 지장이 있다
3	나는 일상 활동을 할 수가 없다
C89	[EQ-5D-3L] 아래의 각 문항에서, 오늘 당신의 건강상태를 가장 잘 설명해주는 하나의 항목에 표시해 주십시오. - 통증/불편
1	나는 통증이나 불편감이 없다
2	나는 다소 통증이나 불편감이 있다
3	나는 매우 심한 통증이나 불편감이 있다
C90	[EQ-5D-3L] 아래의 각 문항에서, 오늘 당신의 건강상태를 가장 잘 설명해주는 하나의 항목에 표시해 주십시오. - 불안/우울
1	나는 불안하거나 우울하지 않다
2	나는 다소 불안하거나 우울하다
3	나는 매우 심하게 불안하거나 우울하다
C91	[VAS] 오늘 귀하의 건강상태를 측정합니다. 옆에 그려진 눈금자에는 0에서 100까지의 숫자가 표시되어 있습니다. 100은 상상할 수 있는 최고의 건강상태를 의미하고, 0은 상상할 수 있는 최저의 건강상태를 의미합니다. 눈금자 상에 오늘 귀하의 건강상태를 ×로 표시해 주십시오. 이제, 눈금자 상에 표시하신 숫자를 아래 박스에 기입해 주십시오. - 오늘의 건강상태
C94	[SF-12] 전반적으로 귀하의 건강상태는 어떠합니까?
1	최고로 좋다
2	아주 좋다
3	좋다
4	조금 나쁘다
5	나쁘다
C95	[SF-12] 다음 문항들은 귀하가 평상시 하는 활동에 관한 것입니다. 귀하의 건강상태 때문에 이러한 일상적인 활동을 하는 데 제한을 받습니까? 만약 그렇다면, 어느 정도 제한을 받습니까? - 다소 힘든 활동 (예: 탁자 옮기기, 비로 방 쓸기, 한두 시간 산보하기, 자전거 타기)
1	예, 제한을 많이 받는다
2	예, 제한을 조금 받는다
3	아니오, 제한을 전혀 받지 않는다
C96	[SF-12] 다음 문항들은 귀하가 평상시 하는 활동에 관한 것입니다. 귀하의 건강상태 때문에 이러한 일상적인 활동을 하는 데 제한을 받습니까? 만약 그렇다면, 어느 정도 제한을 받습니까? - 계단으로 여러 층 걸어 올라가는 것
1	예, 제한을 많이 받는다
2	예, 제한을 조금 받는다
3	아니오, 제한을 전혀 받지 않는다
C97	[SF-12] 지난 4주 동안에, 귀하의 신체적인 건강때문에 귀하의 일이나 일상적인 활동을 하는 데 다음과 같은 문제가 얼마나 자주 있었습니까? - 원하는 것보다 적은 양의 일을 했다
1	항상 그랬다
2	대부분 그랬다
3	때때로 그랬다
4	드물게 그랬다
5	전혀 그렇지 않았다
C98	[SF-12] 지난 4주 동안에, 귀하의 신체적인 건강때문에 귀하의 일이나 일상적인 활동을 하는 데 다음과 같은 문제가 얼마나 자주 있었습니까? - 일이나 다른 일상적인 활동 중에서 할 수 없는 것이 있었다
1	항상 그랬다
2	대부분 그랬다
3	때때로 그랬다
4	드물게 그랬다
5	전혀 그렇지 않았다
C99	[SF-12] 지난 4주 동안에, 정서적인 문제(예: 기분이 좋지 않거나 불안을 느끼는 것) 때문에 귀하의 일이나 일상적인 활동을 하는 데 다음과 같은 문제가 얼마나 자주 있었습니까? - 원하는 것보다 적은 양의 일을 했다
1	항상 그랬다
2	대부분 그랬다
3	때때로 그랬다
4	드물게 그랬다
5	전혀 그렇지 않았다
C100	[SF-12] 지난 4주 동안에, 정서적인 문제(예: 기분이 좋지 않거나 불안을 느끼는 것) 때문에 귀하의 일이나 일상적인 활동을 하는 데 다음과 같은 문제가 얼마나 자주 있었습니까? - 일이나 다른 일상적인 활동을 하는 데 평소처럼 주의를 기울이지 못했다
1	항상 그랬다
2	대부분 그랬다
3	때때로 그랬다
4	드물게 그랬다
5	전혀 그렇지 않았다
C101	[SF-12] 지난 4주 동안에, 귀하는 몸의 통증 때문에 정상적인 일(집 밖의 일과 집안 일을 포함해서)을 하는 데 얼마나 지장이 있었습니까?
1	전혀 없었다
2	약간 있었다
3	어느 정도 있었다
4	많이 있었다
5	대단히 극심했었다
C102	[SF-12] 아래의 질문들은 지난 4주 동안 귀하가 어떻게 느꼈고, 또 어떻게 지냈는지에 대한 설문입니다. 아래의 각 항목에 대하여, 귀하가 느꼈던 것과 가장 가까운 번호에 답해 주십시오. 지난 4주 동안에, 얼마나 자주 - - 귀하는 차분하고 평온하다고 느끼셨습니까?
1	항상 그랬다
2	대부분 그랬다
3	때때로 그랬다
4	드물게 그랬다
5	전혀 그렇지 않았다
C103	[SF-12] 아래의 질문들은 지난 4주 동안 귀하가 어떻게 느꼈고, 또 어떻게 지냈는지에 대한 설문입니다. 아래의 각 항목에 대하여, 귀하가 느꼈던 것과 가장 가까운 번호에 답해 주십시오. 지난 4주 동안에, 얼마나 자주 - - 귀하는 활력이 넘쳤습니까?
1	항상 그랬다
2	대부분 그랬다
3	때때로 그랬다
4	드물게 그랬다
5	전혀 그렇지 않았다
C104	[SF-12] 아래의 질문들은 지난 4주 동안 귀하가 어떻게 느꼈고, 또 어떻게 지냈는지에 대한 설문입니다. 아래의 각 항목에 대하여, 귀하가 느꼈던 것과 가장 가까운 번호에 답해 주십시오. 지난 4주 동안에, 얼마나 자주 - - 귀하는 마음이 많이 상하고 우울했었습니까?
1	항상 그랬다
2	대부분 그랬다
3	때때로 그랬다
4	드물게 그랬다
5	전혀 그렇지 않았다
C105	[SF-12] 지난 4주 동안에, 귀하의 신체적인 건강 문제 혹은 정서적인 문제로 인하여, 귀하의 사회 활동(예: 친구나 친지 방문하는 것)에 얼마나 자주 지장이 있었습니까?
1	항상 그랬다
2	대부분 그랬다
3	때때로 그랬다
4	드물게 그랬다
5	전혀 그렇지 않았다
DQ1	귀하는 현재 어떤 일을 하고 계십니까?
1	농/임/어업(가족종사자 포함)
2	자영업(종업원 9명 이하의 소규모장사 및 가족종사자, 택시기사)
3	판매/서비스직(상점점원, 세일즈맨 등)
4	기능/숙련공(운전사, 선반, 목공 등 숙련공)
5	일반작업직(토목관계의 현장작업, 수위)
6	사무/기술직(일반회사 사무직, 기술직, 초/중/고 교사)
7	경영/관리직(5급 이상의 고급공무원, 교장, 기업체 부장이상)
8	전문/자유직(대학교수, 의사, 변호사, 예술가)
9	가정주부(주로 가사에만 종사하는 부인)
10	학생
11	무직
12	기타

## Sheet: Group
Health state number	Disease	Severity level
1	Infectious disease	Acute episode, mild
2		Acute episode, moderate
3		Acute episode, severe
5	Diarrhoea	Mild
6		Moderate
7		Severe
26	Angina pectoris	Mild
27		Moderate
28		Severe
31	Heart failure	Mild
32		Moderate
33		Severe
34	Stroke	Long-term consequences, mild
35		Long-term consequences, moderate
36		Long-term consequences, moderate plus cognition problems
37		Long-term consequences, severe
38		Long-term consequences, severe plus cognition problems
52	Asthma	Controlled
53		Partially controlled
54		Uncontrolled
55	COPD & other respiratory problems	Mild
56		Moderate
57		Severe
58	Dementia	Mild
59		Moderate
60		Severe
63	Multiple sclerosis	Mild
64		Moderate
65		Severe
66	Epilepsy	Treated, seizure free
67		Treated, with recent seizure
68		Untreated
69		Severe
70	Parkinson's disease	Mild
71		Moderate
72		Severe
73	Alcohol use disorder	Mild
74		Moderate
75		Severe
76	Fetal alcohol syndrome	Mild
77		Moderate
78		Severe
83	Anxiety disorder	Mild
84		Moderate
85		Severe
86	Major depressive disorder	Mild
87		Moderate
88		Severe
99	Intellectual disability	Mild
100		Moderate
101		Severe
102		Profound
103	Hearing loss	Mild
104		Moderate
105		Severe
106		Profound
107		Complete
108	Hearing loss with ringing	Mild
109		Moderate
110		Severe
111		Profound
112		Complete
113	Distant vision	Mild impairment
114		Moderate impairment
115		Severe impairment
116		Blindness
118	Low back pain	Acute without leg pain
119		Acute with leg pain
120		Chronic without leg pain
121		Chronic with leg pain
122	Neck pain	Acute mild
123		Acute severe
124		Chronic mild
125		Chronic severe
126	Musculoskeletal problems: leg	Mild
127		Moderate
128		Severe
129	Musculoskeletal problems: arms	Mild
130		Moderate
131	Musculoskeletal problems: generalised	Moderate
132		Severe
192	Abdominopelvic problem	Mild
193		Moderate
194		Severe
201	Disfigurement	Level 1
202		Level 2
203		Level 3
204	Disfigurement: with itch or pain	Level 1
205		Level 2
206		Level 3
213	Motor impairment	Mild
214		Moderate
215		Severe
216	Motor plus cognitive impairment	Mild
217		Moderate
218		Severe
181	Traumatic brain injury	long-term consequences, minor with or without treatment
182		long-term consequences, moderate with or without treatment
183		long-term consequences, severe with or without treatment
195	Anemia	Mild
196		Moderate
197		Severe
223	Allergic rhinitis and conjunctivitis	Mild
224		Moderate
228	Annoyance	Mild
229		Severe
230	Sleep disturbance	Mild
231		Severe
232	Cognitive impairment in children	Mild
233		Severe

## Sheet: Group 1
ID	Group	EQ_5D_self	H1_1	EQ_5D_52	H1_2	EQ_5D_53	H1_3	EQ_5D_54	H2_1	EQ_5D_34	H2_2	EQ_5D_35	H2_3	EQ_5D_36	H2_4	EQ_5D_37	H2_5	EQ_5D_38	H3_1	EQ_5D_129	H3_2	EQ_5D_130
1	1	11111	52	11111	53	11211	54	11222	34	21222	35	22222	36	33233	37	33323	38	33323	129	23222	130	22233
2	1	11111	52	11111	53	11111	54	11222	34	11222	35	22221	36	22323	37	33233	38	33333	129	22233	130	22333
3	1	11111	52	11111	53	11222	54	11222	34	22223	35	23333	36	33333	37	33333	38	33333	129	33333	130	33333
4	1	11111	52	11111	53	32222	54	32333	34	22222	35	33233	36	33333	37	33323	38	33333	129	33333	130	33333
5	1	11111	52	11112	53	11212	54	12222	34	22222	35	22222	36	23222	37	33323	38	33323	129	22222	130	22333
6	1	11111	52	11121	53	11222	54	11122	34	12222	35	12333	36	23333	37	33333	38	33333	129	12232	130	13332
7	1	11111	52	11111	53	11112	54	11112	34	22222	35	22222	36	22222	37	33332	38	33333	129	22222	130	22232
8	1	11111	52	11111	53	11121	54	11121	34	22222	35	22222	36	22222	37	33322	38	33333	129	22222	130	22232
9	1	11111	52	11111	53	11111	54	11122	34	22222	35	22222	36	22222	37	33322	38	33332	129	22232	130	11232
10	1	11111	52	11111	53	11111	54	11222	34	22222	35	22222	36	22122	37	32322	38	11323	129	12232	130	22232
11	1	11111	52	11111	53	11121	54	12221	34	22222	35	22222	36	22222	37	33322	38	33332	129	22221	130	22232
12	1	11111	52	11111	53	11212	54	11222	34	22222	35	22222	36	22222	37	22223	38	33322	129	12222	130	22222
13	1	11111	52	11122	53	11112	54	11121	34	22222	35	22222	36	22222	37	33323	38	33323	129	22222	130	22222
14	1	11111	52	21212	53	22222	54	22333	34	23333	35	33333	36	33333	37	33333	38	33333	129	33333	130	33333
15	1	11111	52	11112	53	11222	54	22222	34	22222	35	22223	36	22223	37	33333	38	33333	129	22323	130	33333
16	1	11111	52	11111	53	12222	54	13233	34	23333	35	22333	36	33333	37	33333	38	33333	129	23333	130	23333
17	1	11111	52	11222	53	11122	54	22232	34	22333	35	23233	36	33333	37	33333	38	33333	129	23333	130	33333
18	1	11111	52	11111	53	22222	54	22222	34	22222	35	22223	36	33333	37	33323	38	33323	129	33333	130	33333
19	1	11112	52	11112	53	11222	54	21222	34	12222	35	22222	36	22323	37	33323	38	33323	129	22222	130	23333
20	1	11111	52	11121	53	11222	54	11122	34	12222	35	22333	36	23333	37	33333	38	33333	129	12232	130	13332
21	1	11111	52	11111	53	11111	54	11222	34	11222	35	22122	36	22222	37	33322	38	33322	129	11122	130	11222
22	1	11111	52	11111	53	11121	54	11121	34	11212	35	22212	36	22212	37	33322	38	33322	129	11121	130	22222
23	1	11111	52	11111	53	11111	54	21222	34	32233	35	22222	36	22223	37	33333	38	33333	129	11222	130	22232
24	1	11111	52	11111	53	11112	54	11222	34	22222	35	22223	36	33222	37	33333	38	33333	129	22232	130	22232
25	1	11111	52	11111	53	11111	54	11121	34	11121	35	11112	36	22212	37	22222	38	33322	129	22221	130	22222
26	1	11111	52	11111	53	12222	54	22222	34	33333	35	33333	36	23333	37	33333	38	33333	129	33333	130	23333
27	1	21122	52	21122	53	22221	54	22232	34	22322	35	22222	36	33322	37	33332	38	33333	129	22232	130	22232
28	1	11111	52	11111	53	12122	54	21222	34	32223	35	22222	36	22223	37	33333	38	33333	129	22232	130	22232
29	1	11111	52	11111	53	12222	54	22233	34	23333	35	23333	36	33333	37	33333	38	33333	129	33333	130	33333
30	1	11112	52	11112	53	11112	54	11222	34	22222	35	22333	36	23333	37	33333	38	33333	129	12233	130	13332

## Sheet: Group 2
ID	Group	EQ_5D_self	H1_1	EQ_5D_55	H1_2	EQ_5D_56	H1_3	EQ_5D_57	H2_1	EQ_5D_103	H2_2	EQ_5D_104	H2_3	EQ_5D_105	H2_4	EQ_5D_106	H2_5	EQ_5D_107	H3_1	EQ_5D_131	H3_2	EQ_5D_132
31	2	11111	55	22112	56	21212	57	22222	103	12222	104	21222	105	22222	106	22333	107	22323	131	22233	132	12333
32	2	11111	55	11111	56	11112	57	11222	103	11112	104	11112	105	11111	106	11222	107	21223	131	22333	132	33333
33	2	11111	55	11111	56	11111	57	11111	103	11122	104	11122	105	11122	106	11222	107	22333	131	22333	132	33333
34	2	11111	55	11111	56	22221	57	22222	103	11111	104	11112	105	11222	106	21122	107	22222	131	21223	132	22222
35	2	11111	55	11111	56	11121	57	11112	103	11112	104	11122	105	11222	106	22333	107	23333	131	22233	132	22233
36	2	11111	55	11111	56	11121	57	11122	103	11112	104	11222	105	11223	106	11333	107	33333	131	33333	132	33333
37	2	11111	55	11111	56	22332	57	22333	103	11212	104	11212	105	11312	106	11313	107	11312	131	33333	132	33333
38	2	11112	55	11112	56	22333	57	22333	103	11112	104	11212	105	11322	106	21313	107	11222	131	33333	132	33333
39	2	11111	55	11111	56	11112	57	22222	103	11121	104	11111	105	11222	106	22223	107	33333	131	22233	132	22232
40	2	11111	55	11111	56	21111	57	22222	103	22222	104	22223	105	11333	106	23323	107	33333	131	22222	132	33333
41	2	11111	55	11111	56	22222	57	22222	103	11212	104	11212	105	11212	106	11223	107	11223	131	22222	132	33333
42	2	11111	55	11112	56	22222	57	22223	103	22222	104	22323	105	11223	106	21333	107	32332	131	22223	132	22222
43	2	11111	55	11111	56	21121	57	21221	103	11111	104	11111	105	11222	106	11222	107	11332	131	32232	132	33333
44	2	11111	55	11111	56	11112	57	22222	103	11111	104	21122	105	22221	106	22333	107	33322	131	33333	132	33333
45	2	11111	55	22221	56	22123	57	12232	103	11111	104	12333	105	22233	106	22223	107	22332	131	12221	132	22321
46	2	11111	55	22211	56	22223	57	22223	103	11111	104	22323	105	11211	106	22333	107	22323	131	33322	132	22333
47	2	11111	55	11111	56	11111	57	11111	103	11111	104	22222	105	22222	106	22233	107	22223	131	22223	132	22333
48	2	11111	55	11111	56	11111	57	11111	103	11112	104	11122	105	22222	106	22222	107	22233	131	22233	132	33333
49	2	11111	55	11111	56	11221	57	22222	103	11112	104	21221	105	12221	106	21212	107	22212	131	22222	132	32222
50	2	11111	55	11211	56	21222	57	32333	103	22333	104	22322	105	12221	106	22222	107	22222	131	22332	132	32223
51	2	11111	55	12222	56	22322	57	22221	103	11222	104	22222	105	12211	106	22121	107	23322	131	22322	132	33333
52	2	21121	55	11121	56	21222	57	21222	103	11221	104	11221	105	11222	106	11333	107	21333	131	22222	132	33333
53	2	22222	55	21222	56	22222	57	21232	103	11112	104	21222	105	21213	106	21322	107	21222	131	22332	132	33333
54	2	11111	55	11111	56	21222	57	21333	103	11111	104	11222	105	11222	106	11312	107	11312	131	33333	132	33333
55	2	11111	55	11111	56	11111	57	22233	103	11121	104	21223	105	31133	106	21333	107	11332	131	32333	132	22333
56	2	11111	55	11111	56	21222	57	22222	103	11111	104	11222	105	11222	106	11232	107	11232	131	22222	132	22233
57	2	11111	55	11111	56	21222	57	22222	103	11111	104	11222	105	11223	106	11223	107	11233	131	22222	132	33333
58	2	11111	55	22222	56	22123	57	22323	103	11111	104	21123	105	22113	106	21233	107	33333	131	11233	132	22223
59	2	11111	55	11111	56	22222	57	22232	103	22232	104	22333	105	11223	106	11333	107	33333	131	22223	132	22233
60	2	21221	55	11222	56	22222	57	21223	103	11111	104	11213	105	11213	106	11222	107	21323	131	21222	132	22333

## Sheet: Group 3
ID	Group	EQ_5D_self	H1_1	EQ_5D_58	H1_2	EQ_5D_59	H1_3	EQ_5D_60	H2_1	EQ_5D_108	H2_2	EQ_5D_109	H2_3	EQ_5D_110	H2_4	EQ_5D_111	H2_5	EQ_5D_112	H3_1	EQ_5D_223	H3_2	EQ_5D_224
61	3	11111	58	11111	59	11222	60	33333	108	12213	109	11211	110	11211	111	11222	112	21222	223	21222	224	22212
62	3	11111	58	11111	59	11212	60	33333	108	11111	109	11211	110	11222	111	11232	112	11233	223	11111	224	11111
63	3	11111	58	11111	59	11111	60	22222	108	22222	109	22233	110	22333	111	22333	112	22333	223	12222	224	22233
64	3	11121	58	11122	59	22222	60	33333	108	11121	109	11221	110	11222	111	11232	112	11333	223	11221	224	11221
65	3	11111	58	11112	59	21211	60	33323	108	21323	109	22233	110	22233	111	22233	112	33333	223	11122	224	11222
66	3	11111	58	11112	59	22322	60	23333	108	11222	109	11332	110	11322	111	11323	112	11323	223	11333	224	11333
67	3	11111	58	11112	59	11322	60	23333	108	11222	109	12332	110	11322	111	11323	112	11333	223	11333	224	11332
68	3	11111	58	11212	59	22223	60	22333	108	11212	109	11222	110	11223	111	22233	112	11233	223	11121	224	11221
69	3	11111	58	11222	59	22223	60	33333	108	11222	109	11222	110	11223	111	11223	112	11223	223	11221	224	11222
70	3	11111	58	11111	59	11111	60	11111	108	22121	109	11122	110	11111	111	11122	112	21222	223	11122	224	11122
71	3	11111	58	11333	59	11333	60	33333	108	33333	109	13333	110	33333	111	11333	112	33333	223	22222	224	12222
72	3	11111	58	11222	59	22222	60	21222	108	11122	109	11122	110	23333	111	33333	112	33333	223	33333	224	33333
73	3	21112	58	11222	59	22222	60	22222	108	22222	109	22222	110	22222	111	22332	112	22222	223	22222	224	23333
74	3	11111	58	11111	59	11212	60	22223	108	11212	109	11212	110	11222	111	11223	112	11223	223	11212	224	21223
75	3	11111	58	11122	59	11222	60	22323	108	22322	109	22333	110	22233	111	22333	112	22233	223	22222	224	22233
76	3	11111	58	11121	59	11222	60	33332	108	11211	109	11221	110	11222	111	11222	112	11332	223	11121	224	11121
77	3	11111	58	11111	59	11212	60	33333	108	12213	109	11211	110	11211	111	11222	112	22223	223	21222	224	11222
78	3	11111	58	11111	59	11122	60	11122	108	22222	109	22222	110	22222	111	22222	112	22233	223	11222	224	22333
79	3	11221	58	11222	59	11222	60	11222	108	11223	109	22333	110	22333	111	22333	112	22333	223	11222	224	11223
80	3	21221	58	22121	59	21222	60	33332	108	21121	109	21221	110	23222	111	21233	112	22333	223	21211	224	21211
81	3	11111	58	11222	59	22322	60	23333	108	11222	109	11333	110	11322	111	11323	112	11323	223	11333	224	11333
82	3	11111	58	11111	59	11222	60	11111	108	11111	109	22222	110	11122	111	11222	112	22111	223	11122	224	11122
83	3	11111	58	11212	59	22323	60	33333	108	11222	109	11212	110	11223	111	11322	112	11323	223	11222	224	11222
84	3	11111	58	11333	59	13333	60	33333	108	33333	109	22333	110	33333	111	11333	112	33333	223	22222	224	12222
85	3	11111	58	11212	59	22323	60	33323	108	11213	109	11223	110	11323	111	22323	112	22323	223	11222	224	11323
86	3	11111	58	22222	59	12333	60	33333	108	33333	109	12333	110	32233	111	33333	112	11323	223	33333	224	11323
87	3	11111	58	11212	59	12222	60	33323	108	11222	109	11222	110	11323	111	22323	112	21333	223	11222	224	11232
88	3	12221	58	11333	59	13333	60	33333	108	12312	109	13333	110	31333	111	33333	112	33333	223	22233	224	12222
89	3	21222	58	11212	59	21323	60	33333	108	21222	109	21222	110	21223	111	21323	112	21323	223	11212	224	11222
90	3	11121	58	11221	59	22222	60	23332	108	11111	109	11221	110	22232	111	22233	112	22333	223	11121	224	11121

## Sheet: Group 4
ID	Group	EQ_5D_self	H1_1	EQ_5D_63	H1_2	EQ_5D_64	H1_3	EQ_5D_65	H2_1	EQ_5D_66	H2_2	EQ_5D_67	H2_3	EQ_5D_68	H2_4	EQ_5D_69	H3_1	EQ_5D_228	H3_2	EQ_5D_229
91	4	11111	63	21221	64	21222	65	22222	66	11222	67	22223	68	22223	69	22233	228	11211	229	11221
92	4	11111	63	22222	64	22223	65	22233	66	22222	67	22233	68	22222	69	22233	228	11211	229	11211
93	4	11111	63	21222	64	21222	65	22222	66	22222	67	22222	68	22222	69	22223	228	11111	229	11111
94	4	11111	63	22222	64	22222	65	22222	66	22222	67	22223	68	22222	69	22223	228	21121	229	11121
95	4	11111	63	21222	64	22222	65	22222	66	21222	67	22233	68	22222	69	22223	228	11121	229	11122
96	4	11111	63	12222	64	22332	65	12332	66	21323	67	22223	68	22333	69	32333	228	11112	229	22212
97	4	11111	63	22222	64	32233	65	33333	66	33333	67	33333	68	33333	69	33333	228	11111	229	11123
98	4	11111	63	11111	64	11122	65	11122	66	12222	67	22222	68	22222	69	22333	228	33333	229	32233
99	4	11111	63	11111	64	22222	65	21222	66	12222	67	22222	68	22222	69	22222	228	22222	229	22222
100	4	11111	63	11112	64	22222	65	23223	66	21222	67	22223	68	22222	69	32333	228	11111	229	22222
101	4	11111	63	21222	64	21222	65	11222	66	11222	67	22233	68	22333	69	33333	228	11111	229	11222
102	4	11111	63	11122	64	22222	65	23222	66	21222	67	22222	68	22222	69	32322	228	21121	229	22222
103	4	11111	63	11111	64	22222	65	22222	66	22222	67	22222	68	22222	69	22222	228	22222	229	22222
104	4	11111	63	21222	64	21221	65	22221	66	11222	67	22233	68	22233	69	22233	228	11221	229	11222
105	4	11111	63	21211	64	21222	65	22223	66	11222	67	22323	68	22323	69	22233	228	11111	229	11221
106	4	11111	63	21222	64	21222	65	22222	66	11222	67	11222	68	11222	69	21221	228	11121	229	11122
107	4	11111	63	21222	64	21222	65	22222	66	11222	67	22223	68	21222	69	22233	228	11211	229	11221
108	4	11111	63	11121	64	12122	65	22222	66	11222	67	22222	68	22222	69	22323	228	22222	229	22222
109	4	11111	63	11221	64	11222	65	22223	66	21112	67	22222	68	22223	69	32333	228	11111	229	11212
110	4	11111	63	22222	64	23222	65	23233	66	22223	67	22233	68	22223	69	22223	228	11121	229	11122
111	4	11111	63	12222	64	22333	65	12333	66	12322	67	22223	68	22333	69	22333	228	11111	229	12212
112	4	11111	63	22333	64	22333	65	22333	66	21323	67	22333	68	22333	69	33333	228	11112	229	22212
113	4	11111	63	22222	64	11122	65	22222	66	22222	67	22111	68	33322	69	22222	228	21222	229	22222
114	4	11111	63	12211	64	22222	65	23323	66	22223	67	22223	68	22333	69	32323	228	22222	229	22222
115	4	21111	63	22222	64	22222	65	22222	66	22222	67	22333	68	22222	69	32233	228	33322	229	33333
116	4	21111	63	22122	64	11111	65	11111	66	22212	67	11111	68	11111	69	22211	228	11222	229	22222
117	4	21111	63	11212	64	23222	65	22222	66	11122	67	22223	68	22222	69	23222	228	11112	229	33223
118	4	21111	63	11111	64	22222	65	21122	66	11122	67	22222	68	22222	69	23222	228	22222	229	33333
119	4	22222	63	11111	64	22222	65	22222	66	22222	67	22222	68	22222	69	22222	228	22222	229	22222
120	4	11122	63	11222	64	22222	65	33333	66	11112	67	11122	68	11122	69	11223	228	11111	229	11112

## Sheet: Group 5
ID	Group	EQ_5D_self	H1_1	EQ_5D_70	H1_2	EQ_5D_71	H1_3	EQ_5D_72	H2_1	EQ_5D_99	H2_2	EQ_5D_100	H2_3	EQ_5D_101	H2_4	EQ_5D_102	H3_1	EQ_5D_230	H3_2	EQ_5D_231
121	5	11111	70	11111	71	22211	72	22222	99	23222	100	22222	101	23222	102	23313	230	11212	231	11211
122	5	11111	70	11111	71	21121	72	22222	99	11111	100	11211	101	11212	102	11212	230	12222	231	12222
123	5	11111	70	11111	71	22222	72	33333	99	11211	100	11212	101	13322	102	23323	230	11111	231	11111
124	5	11111	70	21111	71	22223	72	23323	99	11211	100	22312	101	22312	102	23313	230	11111	231	11211
125	5	11111	70	11111	71	11221	72	33232	99	11111	100	11211	101	11221	102	12322	230	11111	231	11222
126	5	11111	70	11111	71	22212	72	22313	99	22313	100	22313	101	23313	102	33323	230	11211	231	11111
127	5	11111	70	22212	71	23223	72	22223	99	23223	100	22222	101	23323	102	23313	230	13212	231	11212
128	5	12112	70	22222	71	33222	72	22222	99	22222	100	23223	101	22223	102	12323	230	11122	231	11113
129	5	11111	70	11122	71	21222	72	23333	99	11222	100	11222	101	11322	102	22322	230	11111	231	11122
130	5	11122	70	11122	71	21222	72	23333	99	11233	100	11233	101	22333	102	22322	230	11122	231	11112
131	5	11111	70	21121	71	22221	72	22222	99	11211	100	11311	101	12311	102	13321	230	11111	231	11111
132	5	11111	70	12222	71	11122	72	33333	99	22223	100	22222	101	33333	102	23333	230	11111	231	22222
133	5	11111	70	11111	71	11111	72	11111	99	11111	100	11122	101	22222	102	22212	230	12222	231	12111
134	5	11111	70	12222	71	23333	72	33333	99	33333	100	22222	101	33333	102	23333	230	11112	231	22222
135	5	11111	70	11111	71	11222	72	33333	99	11111	100	11111	101	22222	102	22222	230	11112	231	11222
136	5	11111	70	22222	71	22222	72	33332	99	11212	100	12212	101	22222	102	22222	230	11111	231	22222
137	5	11111	70	22212	71	22222	72	22222	99	22222	100	22222	101	22222	102	22221	230	11111	231	11112
138	5	11111	70	11111	71	11221	72	22222	99	11111	100	11222	101	12222	102	22222	230	11111	231	12222
139	5	11112	70	22212	71	22211	72	22222	99	22323	100	22323	101	23222	102	23323	230	11112	231	11112
140	5	11112	70	22222	71	22223	72	33213	99	33333	100	33323	101	22232	102	22212	230	11213	231	11213
141	5	11111	70	11122	71	21222	72	23333	99	11222	100	11222	101	11322	102	22322	230	11111	231	11122
142	5	11122	70	11122	71	21222	72	23333	99	11233	100	11233	101	21333	102	22322	230	11122	231	11222
143	5	11111	70	11111	71	11112	72	22223	99	22212	100	12222	101	33333	102	33333	230	11111	231	11112
144	5	11111	70	22222	71	22222	72	22222	99	11211	100	12212	101	13323	102	13333	230	11122	231	11232
145	5	11111	70	11112	71	12222	72	22223	99	11111	100	11111	101	11212	102	22222	230	11111	231	11211
146	5	11111	70	11111	71	11122	72	22223	99	22233	100	22222	101	33223	102	33333	230	22221	231	33333
147	5	11111	70	22112	71	22222	72	33333	99	22222	100	22222	101	23322	102	23322	230	11112	231	11122
148	5	11112	70	21222	71	22233	72	22233	99	22223	100	22222	101	22233	102	22223	230	11222	231	11212
149	5	11111	70	22222	71	22222	72	22223	99	22322	100	22222	101	22323	102	33323	230	11212	231	11212
150	5	11111	70	11212	71	22222	72	22323	99	22222	100	22222	101	32322	102	33323	230	11232	231	11212

[truncated: 7 more sheets: Group 6, Group 7, Group 8, Group 9, Group 10, Group 11, Group 12]
